# Supplementary material for: Exploring the Siderophore Portfolio for Mass Spectrometry-Based Diagnosis of Scedosporiosis and Lomentosporiosis
Source: ACS Omega. 2024 Oct 23;9(44):44815–24. doi: 10.1021/acsomega.4c08257 (PMC11541790; doi:10.1021/acsomega.4c08257)
Supplement: Supplementary file 2 — ao4c08257_si_002.xlsx [file ao4c08257_si_002.xlsx]

## Sheet: LCMS_MALDI_MethodValidation
		LC-MS-ESI+														LC-MS-ESI+ Method Validation for the Detection of Cop													Overview of the detected analytes by LC-MS-ESI+
																																				c	concentration
		Cop	c [ng/mL]	NPA		RSD [%]	REC [%]		0.00244637	0.00477091		LOD	0.173778	ng/mL		Validation Parameter					Results		Precision and Trueness						Analyte	Ion form	RT [min]	Calculated m/z	Measured m/z	Error [ppm]		Cop	coprogen
				AVG	SD				7.3672e-05	0.0292754		LOQ	0.526599	ng/mL		Linearity – Pearson´s r					0.9973		c [ng/mL]	NPA		RSD [%]	REC [%]		FoxE [C27H48N6O9]	[M+Fe-2H]+	4.95	654.267	654.267	-0.6		CopB	coprogen B
			0	0.00699448	–	–	–		0.994588	0.0701169		r	0.99729			LOD [ng/mL]					0.2			AVG	SD				Cop [C35H56N6O13]	[M+Fe-2H]+	5.02	822.309	822.309	-0.9		N-CopB	N-alpha-methyl-coprogen B
			0.1	0.00954206	0.000233377	0.0244577	–		1102.66	6						LOQ [ng/mL]					0.5		5	0.0127158	0.000176736	0.013899	1.01726		CopB [C33H54N6O12]	[M+H]+	4.59	727.387	727.387	0.3		DM-Cop	dimethyl-coprogen
			0.5	0.0106914	0.000329484	0.0308175	–		5.42108	0.0294983		a	0.0025			Precision 1 (c = 5 ng/mL)					0.01		100	0.207626	0.0016838	0.00807949	0.830504			[M+Al-2H]+	4.36	751.345	751.345	0		DMA	dimerumic acid
			1	0.0189204	0.000222817	0.0117765	–					b	–			Precision 2 (c = 100 ng/mL)					0.01		500	1.00989	0.0101327	0.00996662	0.807908			[M+Fe-2H]+	4.46	780.299	780.297	-2.8		Fc	ferricrocin
			5	0.0209392	0.000341864	0.0163265	1.67513									Precision 3 (c = 500 ng/mL)					0.01								N-CopB [C34H56N6O12]	[M+H]+	4.64	741.403	741.403	-0.1		NPA	normalized peak area
			10	0.0409605	0.000474304	0.0115795	1.63842									Trueness 1 (c = 5 ng/mL)					1.02									[M+Al-2H]+	4.44	765.361	765.361	-0.3		AVG	average
			25	0.0765593	0.000960738	0.0125489	1.22495									Trueness 2 (c = 100 ng/mL)					0.83									[M+Fe-2H]+	4.54	794.314	794.314	-0.3		SD	standard deviation
			50	0.150662	0.00205884	0.0136654	1.20529									Trueness 3 (c = 500 ng/mL)					0.81								DM-Cop [C35H58N6O12]	[M+H]+	4.68	755.418	755.418	0		RSD	relative standard deviation
			100	0.266992	0.00238417	0.00892976	1.06797									Carry-Over Effect					≤ LOD									[M+Al-2H]+	4.49	779.377	779.377	0.6		REC	recovery
			500	1.07636	0.0115906	0.0107683	0.861088									Stability of RT [min] of Cop (October 2023)					4.99									[M+Fe-2H]+	4.61	808.33	808.331	0.9		LOD	instrumental limit of detection
			1000	2.52359	0.0124989	0.00495282	1.00944									Stability of RT [min] of Cop (December 2023)					5.02								DMA [C22H36N4O8]	[M+H]+	4.71	485.261	485.261	0.2		LOQ	instrumental limit of quantitation
																														[M+Al-2H]+	3.88	509.219	509.219	0.4		r	Pearson´s correlation coefficient
																													Fc [C28H47N9O13]	[M+Fe-2H]+	4.7	771.248	771.246	-2.2		a	slope
		Cop (LOD, LOQ)	c [ng/mL]	NPA		RSD [%]	REC [%]		0.00230573	0.00942021																										b	intercept
				AVG	SD				4.18439e-05	0.000121419																			Siderophores were semi-quantified against a matrix-matched calibration of the Cop and Fc. Ion chromatograms were generated for the single protonated non-metallic, aluminium(III), and iron(III) complexes with a 0.005 Da mass spectral width. Their corresponding peak areas were integrated, summed, and normalized to the response of FoxE. The LOD and LOQ were calculated as the minimum concentrations w…							RT	retention time
			0.1	0.00954206	0.000233377	0.0244577	–		0.999671	0.000161013
			0.5	0.0106914	0.000329484	0.0308175	–		3036.35	1
			5	0.0209392	0.000341864	0.0163265	1.67513		7.87179e-05	2.59252e-08
		Fc	c [ng/mL]	NPA		RSD [%]	REC [%]		0.00351445	0.00320274		LOD	2.53333	ng/mL
				AVG	SD				5.53596e-06	0.00220474		LOQ	7.67674	ng/mL
			0	–	–	–	–		0.999985	0.00519164		r	0.999993
			0.1	–	–	–	–		403020	6
			0.5	–	–	–	–		10.8626	0.000161719		a	0.0035
			1	–	–	–	–					b	–
			5	0.0211296	0.000546589	0.0258684	1.20244		0.00350767	0.0050661
			10	0.0421093	0.000659197	0.0156544	1.19818		0.000170305	0.00269275
			25	0.0922663	0.00143049	0.0155039	1.05014		0.997648	0.00250682
			50	0.177648	0.00346003	0.0194769	1.01096		424.215	1
			75	0.256971	0.00578353	0.0225065	0.974914		0.00266582	6.28412e-06
			100	0.361262	0.00341074	0.00944118	1.02793
			500	1.7586	0.0145355	0.00826536	1.00079
			1000	3.51863	0.0293715	0.00834744	1.00119
		MALDI+														MALDI+ Method Validation for the Detection of Cop													Overview of the detected analytes by MALDI+
		Cop	c [ng/mL]	NPA		RSD [%]	REC [%]		0.00629393	-0.090788		LOD	3.97134	ng/mL		Validation Parameter					Results		Precision and Trueness						Analyte	Ion form	RT [min]	Calculated m/z	Measured m/z	Error [ppm]
				AVG	SD				5.00117e-05	0.11471		LOQ	12.0344	ng/mL		Linearity – Pearson´s r					0.9999		c [ng/mL]	NPA		RSD [%]	REC [%]		FoxE [C27H48N6O9]	[M+Fe-2H]+	–	654.267	654.266	-2.1
			–	–	–	–	–		0.999748	0.223741		r	0.999874			LOD [ng/mL]					4			AVG	SD				Cop [C35H56N6O13]	[M+Fe-2H]+	–	822.309	822.31	1.1
			0.05	–	–	–	–		15838	4						LOQ [ng/mL]					12		250	1.72091	0.423594	0.246146	1.09264		CopB [C33H54N6O12]	[M+H]+	–	727.387	727.389	2.2
			0.25	–	–	–	–		792.852	0.20024		a	0.0063			Precision 1 (c = 250 ng/mL)					0.25		500	3.06771	0.338025	0.110188	0.973878			[M+Al-2H]+	–	751.345	751.346	1.6
			0.5	–	–	–	–					b	–			Precision 2 (c = 500 ng/mL)					0.11		2500	15.5322	0.772771	0.049753	0.986169			[M+Fe-2H]+	–	780.299	780.3	1.3
			2.5	–	–	–	–		0.00502707	0.0578769						Precision 3 (c = 2500 ng/mL)					0.05								N-CopB [C34H56N6O12]	[M+H]+	–	741.403	741.404	0.9
			5	–	–	–	–		4.09038e-05	0.00604976						Trueness 1 (c = 250 ng/mL)					1.09									[M+Al-2H]+	–	765.361	765.362	0.9
			12.5	–	–	–	–		0.999934	0.00713378						Trueness 2 (c = 500 ng/mL)					0.97									[M+Fe-2H]+	–	794.314	794.315	0.6
			25	0.188277	0.0132806	0.0705376	1.19541		15104.3	1						Trueness 3 (c = 2500 ng/mL)					0.99								DM-Cop [C35H58N6O12]	[M+H]+	–	755.418	755.419	0.5
			50	0.303917	0.0215026	0.0707516	0.964815		0.768671	5.08908e-05																				[M+Al-2H]+	–	779.377	779.378	1.9
			250	1.31523	0.0342737	0.026059	0.835069																							[M+Fe-2H]+	–	808.33	808.332	2.1
			500	3.19261	0.127405	0.0399064	1.01353																						DMA [C22H36N4O8]	[M+H]+	–	485.261	485.26	-0.2
			2500	15.316	0.732092	0.0477992	0.972444																							[M+Al-2H]+	–	509.219	509.219	1
			5000	31.5362	0.901843	0.0285971	1.00115
																													Coprogens were semi-quantified against a matrix-matched calibration of the Cop. Their corresponding peak heights were summed and normalized to the response of FoxE. The LOD and LOQ were calculated as the minimum concentrations where the standard deviation of the intercept equalled 3.3 and 10, respectively. The strength of the linear response was evaluated using Pearson's r.

## Sheet: LC-MS-ESI+_Data
	negFe_negZn	Scedosporium apiospermum													negFe_negZn	Lomentospora prolificans													CopB	coprogen B
			Concentration [ug/mL]														Concentration [ug/mL]												N-CopB	N-alpha-methyl-coprogen B
			CopB		N-CopB		DM-Cop		DMA		Fc						CopB		N-CopB		DM-Cop		DMA		Fc				DM-Cop	dimethyl-coprogen
		Time	AVG	SEM	AVG	SEM	AVG	SEM	AVG	SEM	AVG	SEM				Time	AVG	SEM	AVG	SEM	AVG	SEM	AVG	SEM	AVG	SEM			DMA	dimerumic acid
		0	ND	–	ND	–	ND	–	ND	–	ND	–				0	ND	–	ND	–	ND	–	ND	–	ND	–			Fc	ferricrocin
		8	ND	–	ND	–	ND	–	ND	–	ND	–				8	ND	–	ND	–	ND	–	ND	–	ND	–			ND	not detected
		19	0.00237567	0.00117097	0.00619181	0.00096421	ND	–	ND	–	ND	–				19	ND	–	0.0178956	0.00123025	ND	–	ND	–	ND	–			DET	detected
		26	0.00475051	0.000952518	0.0219189	0.00466148	ND	–	ND	–	ND	–				26	ND	–	0.0369934	0.00662643	0.0047712	0.000478916	ND	–	ND	–			AVG	arithmetic mean
		32	0.00646751	0.00115966	0.0517329	0.00892734	ND	–	ND	–	ND	–				32	0.0226133	0.00251391	1.2021	0.138846	0.0404739	0.00876478	ND	–	ND	–			SEM	standard error of the mean
		48	0.0178426	0.00426767	0.323785	0.0419049	0.023022	0.0123008	ND	–	ND	–				48	1.4247	0.0556471	24.2475	0.15614	4.12283	0.0483741	0.536829	0.0314566	ND	–
		72	0.0529441	0.00264956	1.12979	0.0117175	0.30358	0.0461184	0.108282	0.0216738	ND	–				72	4.09511	0.329531	48.5092	0.331277	8.27971	0.388469	1.0283	0.0938789	0.170533	0.0255792
		96	0.0671803	0.00513237	1.01512	0.0108592	0.862613	0.0273851	0.613743	0.142249	0.0285537	0.00133335				96	6.55947	0.300435	65.8144	2.21074	11.6758	0.163417	1.65731	0.0705334	1.19912	0.171383
	negFe_posZn	Scedosporium apiospermum													negFe_posZn	Lomentospora prolificans
			Concentration [ug/mL]														Concentration [ug/mL]
			CopB		N-CopB		DM-Cop		DMA		Fc						CopB		N-CopB		DM-Cop		DMA		Fc
		Time	AVG	SEM	AVG	SEM	AVG	SEM	AVG	SEM	AVG	SEM				Time	AVG	SEM	AVG	SEM	AVG	SEM	AVG	SEM	AVG	SEM
		0	ND	–	ND	–	ND	–	ND	–	ND	–				0	ND	–	ND	–	ND	–	ND	–	ND	–
		8	ND	–	ND	–	ND	–	ND	–	ND	–				8	ND	–	ND	–	ND	–	ND	–	ND	–
		19	0.00419422	0.000152467	0.012263	0.000945886	ND	–	ND	–	ND	–				19	ND	–	0.0500946	0.0056421	0.0032462	0.000212352	ND	–	ND	–
		26	0.00590039	0.000129842	0.0378247	0.00265722	0.00658175	0.000392304	ND	–	ND	–				26	0.0022387	0.000437095	0.16231	0.0053864	0.00993753	0.000262979	ND	–	ND	–
		32	0.00775876	0.000110882	0.0867692	0.00605124	0.0196232	0.00229312	ND	–	ND	–				32	0.0283064	0.00634148	1.98781	0.338721	0.11427	0.0248107	0.0938076	0.0211675	ND	–
		48	0.0202632	0.000746419	0.53624	0.0715339	0.322202	0.0927584	0.0618902	0.0347292	ND	–				48	0.887945	0.189236	29.9121	2.09732	1.71551	0.506669	0.627825	0.15685	DET	–
		72	0.049804	0.00352506	0.8627	0.0258045	1.88164	0.584034	0.536166	0.203999	0.0205576	0.00416784				72	14.5357	2.48265	96.9198	9.48536	9.64812	2.93703	2.35307	0.589805	0.497614	0.0313317
		96	0.10673	0.00796252	0.605606	0.091556	4.2736	0.568436	1.67475	0.334916	0.0539429	0.0117001				96	55.9342	12.6812	163.46	16.9342	27.9965	9.35395	8.00994	2.12754	4.17599	0.167993
	posFe_negZn	Scedosporium apiospermum													posFe_negZn	Lomentospora prolificans
			Concentration [ug/mL]														Concentration [ug/mL]
			CopB		N-CopB		DM-Cop		DMA		Fc						CopB		N-CopB		DM-Cop		DMA		Fc
		Time	AVG	SEM	AVG	SEM	AVG	SEM	AVG	SEM	AVG	SEM				Time	AVG	SEM	AVG	SEM	AVG	SEM	AVG	SEM	AVG	SEM
		0	ND	–	ND	–	ND	–	ND	–	ND	–				0	ND	–	ND	–	ND	–	ND	–	ND	–
		8	ND	–	ND	–	ND	–	ND	–	ND	–				8	ND	–	ND	–	ND	–	ND	–	ND	–
		19	0.0050782	0.000252642	0.00663259	0.00134485	ND	–	ND	–	ND	–				19	ND	–	0.00444836	0.000674383	ND	–	ND	–	ND	–
		26	0.00571034	0.00026049	0.0257265	0.00331015	DET	–	ND	–	ND	–				26	ND	–	0.00665712	0.00133106	0.00319335	0.000263504	ND	–	ND	–
		32	0.00563952	0.000329517	0.050645	0.0022175	0.00233464	0.000505284	DET	–	ND	–				32	ND	–	0.00638906	0.000936758	0.00539542	0.000793205	ND	–	ND	–
		48	0.00914619	0.000539266	0.184315	0.0105051	0.028941	0.00312636	0.00377148	0.000382395	ND	–				48	ND	–	0.00290803	0.000806744	0.00128185	0.000132012	ND	–	ND	–
		72	0.0162543	0.00065456	0.342586	0.00745778	0.134965	0.0070516	0.0107059	0.000803686	ND	–				72	ND	–	0.0064715	0.00140425	0.00403723	0.000337076	ND	–	0.0206972	0.000832079
		96	0.0126	0.000472532	0.202094	0.00373257	0.245378	0.00779082	0.0138703	0.000502645	ND	–				96	ND	–	0.0103495	0.00196924	0.00759484	0.000539462	ND	–	0.11782	0.00335625
	posFe_posZn	Scedosporium apiospermum													posFe_posZn	Lomentospora prolificans
			Concentration [ug/mL]														Concentration [ug/mL]
			CopB		N-CopB		DM-Cop		DMA		Fc						CopB		N-CopB		DM-Cop		DMA		Fc
		Time	AVG	SEM	AVG	SEM	AVG	SEM	AVG	SEM	AVG	SEM				Time	AVG	SEM	AVG	SEM	AVG	SEM	AVG	SEM	AVG	SEM
		0	ND	–	ND	–	ND	–	ND	–	ND	–				0	ND	–	ND	–	ND	–	ND	–	ND	–
		8	ND	–	ND	–	ND	–	ND	–	ND	–				8	ND	–	ND	–	ND	–	ND	–	ND	–
		19	0.0044261	0.000141896	0.0103359	0.000187213	ND	–	ND	–	ND	–				19	ND	–	0.0124369	0.000637135	ND	–	ND	–	ND	–
		26	0.00584469	0.000114532	0.0323456	0.00210471	0.00589663	0.000763405	ND	–	ND	–				26	ND	–	0.0189973	0.00190722	ND	–	ND	–	ND	–
		32	0.00633238	0.000147568	0.0564019	0.00104094	0.0124298	0.000784576	ND	–	ND	–				32	ND	–	0.0406875	0.0101472	0.00587702	0.00039338	ND	–	ND	–
		48	0.00757262	0.000121196	0.210475	0.0179353	0.0918983	0.0163279	0.00254298	6.4709e-05	ND	–				48	0.129781	0.0200217	5.14779	0.606337	0.0668221	0.00163028	ND	–	0.443059	0.0486562
		72	0.0117677	0.00322498	0.382149	0.0523769	0.292191	0.0402036	0.0126607	0.00320515	ND	–				72	0.166748	0.0215656	6.3327	0.53766	0.0783112	0.000865067	ND	–	3.0554	0.0444002
		96	0.0118965	0.00315699	0.343454	0.0448054	0.539721	0.0854701	0.0289604	0.0076841	ND	–				96	0.173777	0.0295483	6.44201	0.810605	0.0788471	0.00359354	ND	–	3.33999	0.0481344

## Sheet: MALDI+_Data
	negFe_negZn	Scedosporium apiospermum													negFe_negZn	Lomentospora prolificans													CopB	coprogen B
			Concentration [ug/mL]														Concentration [ug/mL]												N-CopB	N-alpha-methyl-coprogen B
			CopB		N-CopB		DM-Cop		DMA		Fc						CopB		N-CopB		DM-Cop		DMA		Fc				DM-Cop	dimethyl-coprogen
		Time	AVG	SEM	AVG	SEM	AVG	SEM	AVG	SEM	AVG	SEM				Time	AVG	SEM	AVG	SEM	AVG	SEM	AVG	SEM	AVG	SEM			DMA	dimerumic acid
		0	ND	–	ND	–	ND	–	ND	–	NA	–				0	ND	–	ND	–	ND	–	ND	–	NA	–			Fc	ferricrocin
		8	ND	–	ND	–	ND	–	ND	–	NA	–				8	ND	–	ND	–	ND	–	ND	–	NA	–			ND	not detected
		19	ND	–	ND	–	ND	–	ND	–	NA	–				19	ND	–	0.0926081	0.00720147	ND	–	ND	–	NA	–			DET	detected
		26	ND	–	0.120566	0.0265511	ND	–	ND	–	NA	–				26	ND	–	0.242589	0.0584709	0.0689328	0.0138602	ND	–	NA	–			AVG	arithmetic mean
		32	ND	–	0.306013	0.0648711	0.0292849	0.0123305	DET	–	NA	–				32	ND	–	3.49516	0.189691	0.279857	0.0878494	ND	–	NA	–			SEM	standard error of the mean
		48	DET	–	0.447831	0.0525205	0.0997213	0.0243995	0.0276088	0.00205805	NA	–				48	1.44097	0.137184	91.8076	2.78772	25.0905	1.52562	1.71978	0.125279	NA	–
		72	0.0527065	0.00240301	1.52732	0.0250192	0.786148	0.114536	0.136324	0.00763124	NA	–				72	6.94958	0.178516	324.026	7.79691	58.7946	2.0275	8.73829	0.418801	NA	–
		96	0.200015	0.0333564	5.54967	0.56396	9.16308	1.13378	0.755109	0.157925	NA	–				96	11.4909	0.178278	581.369	4.09678	83.1779	2.67937	18.9428	1.12807	NA	–
	negFe_posZn	Scedosporium apiospermum													negFe_posZn	Lomentospora prolificans
			Concentration [ug/mL]														Concentration [ug/mL]
			CopB		N-CopB		DM-Cop		DMA		Fc						CopB		N-CopB		DM-Cop		DMA		Fc
		Time	AVG	SEM	AVG	SEM	AVG	SEM	AVG	SEM	AVG	SEM				Time	AVG	SEM	AVG	SEM	AVG	SEM	AVG	SEM	AVG	SEM
		0	ND	–	ND	–	ND	–	ND	–	NA	–				0	ND	–	ND	–	ND	–	ND	–	NA	–
		8	ND	–	ND	–	ND	–	ND	–	NA	–				8	ND	–	ND	–	ND	–	ND	–	NA	–
		19	ND	–	0.0838323	0.00764177	ND	–	ND	–	NA	–				19	ND	–	0.295323	0.0219279	0.0398996	0.0106843	ND	–	NA	–
		26	ND	–	0.315173	0.0213565	0.13071	0.0130207	0.0447142	0.0215763	NA	–				26	ND	–	0.847533	0.110763	0.106641	0.0239632	0.0532167	0.00958662	NA	–
		32	0.0415071	0.00445844	0.652324	0.0641636	0.304946	0.0400621	0.0933936	0.0112385	NA	–				32	DET	–	8.83709	1.74103	1.13238	0.268811	0.384743	0.0771595	NA	–
		48	0.120344	0	3.13388	0.306276	3.75721	1.00314	0.371705	0.0429782	NA	–				48	DET	–	85.0699	8.43925	13.6908	4.13677	3.09355	0.45994	NA	–
		72	0.209206	0.0075209	5.24	0.343955	22.3382	6.22252	1.68477	0.377232	NA	–				72	25.1843	5.00437	226.652	28.4734	83.6919	26.9278	46.9797	11.8665	NA	–
		96	0.358616	0.0413687	3.87739	0.489097	49.5797	7.36691	4.1022	0.794205	NA	–				96	9.491	1.1177	381.523	31.2878	27.7744	7.08603	2.72856	0.177619	NA	–
	posFe_negZn	Scedosporium apiospermum													posFe_negZn	Lomentospora prolificans
			Concentration [ug/mL]														Concentration [ug/mL]
			CopB		N-CopB		DM-Cop		DMA		Fc						CopB		N-CopB		DM-Cop		DMA		Fc
		Time	AVG	SEM	AVG	SEM	AVG	SEM	AVG	SEM	AVG	SEM				Time	AVG	SEM	AVG	SEM	AVG	SEM	AVG	SEM	AVG	SEM
		0	ND	–	ND	–	ND	–	ND	–	NA	–				0	ND	–	ND	–	ND	–	ND	–	NA	–
		8	ND	–	ND	–	ND	–	ND	–	NA	–				8	ND	–	ND	–	ND	–	ND	–	NA	–
		19	ND	–	ND	–	ND	–	ND	–	NA	–				19	ND	–	ND	–	ND	–	ND	–	NA	–
		26	ND	–	ND	–	ND	–	ND	–	NA	–				26	ND	–	ND	–	ND	–	ND	–	NA	–
		32	ND	–	0.0657675	0.00492885	ND	–	ND	–	NA	–				32	ND	–	ND	–	ND	–	ND	–	NA	–
		48	ND	–	0.459029	0.0400435	0.143468	0.0306623	ND	–	NA	–				48	ND	–	ND	–	ND	–	ND	–	NA	–
		72	ND	–	1.12106	0.0744108	0.780966	0.0605716	0.102751	0.00938852	NA	–				72	ND	–	ND	–	ND	–	ND	–	NA	–
		96	ND	–	0.600358	0.0538959	1.27156	0.0529796	0.186341	0.00877038	NA	–				96	ND	–	ND	–	ND	–	ND	–	NA	–
	posFe_posZn	Scedosporium apiospermum													posFe_posZn	Lomentospora prolificans
			Concentration [ug/mL]														Concentration [ug/mL]
			CopB		N-CopB		DM-Cop		DMA		Fc						CopB		N-CopB		DM-Cop		DMA		Fc
		Time	AVG	SEM	AVG	SEM	AVG	SEM	AVG	SEM	AVG	SEM				Time	AVG	SEM	AVG	SEM	AVG	SEM	AVG	SEM	AVG	SEM
		0	ND	–	ND	–	ND	–	ND	–	NA	–				0	ND	–	ND	–	ND	–	ND	–	NA	–
		8	ND	–	ND	–	ND	–	ND	–	NA	–				8	ND	–	ND	–	ND	–	ND	–	NA	–
		19	ND	–	ND	–	ND	–	ND	–	NA	–				19	ND	–	0.0395125	0.0186031	ND	–	ND	–	NA	–
		26	ND	–	0.140175	0.00728984	ND	–	ND	–	NA	–				26	ND	–	0.101515	0.0179374	ND	–	ND	–	NA	–
		32	ND	–	0.271052	0.0150283	0.113889	0.0127749	ND	–	NA	–				32	ND	–	0.174618	0.052254	0.0367683	0.0170373	ND	–	NA	–
		48	ND	–	1.21472	0.294394	1.00937	0.292937	0.16148	0.0459887	NA	–				48	DET	–	10.9284	1.29789	0.307822	0.0282103	DET	–	NA	–
		72	0.058138	0.0179606	2.27817	0.527468	3.14229	0.744014	0.419939	0.113403	NA	–				72	ND	–	10.0759	1.06493	0.212417	0.00861309	ND	–	NA	–
		96	0.0438796	0.0213654	1.83021	0.430398	4.82238	1.15145	0.598909	0.183028	NA	–				96	ND	–	10.3731	1.50614	0.216435	0.0110049	ND	–	NA	–

## Sheet: Correlation Analysis
	coprogens in all ion forms						aluminium(III) coprogens						Ionization Efficiency on LC-MS-ESI+					Scedosporium apiospermum
	concentration [ng/mL]		data transformation		Increased Ionization		concentration [ng/mL]		data transformation		Increased Ionization		Fe-Cop		Al-Cop			Lomentospora prolificans
	LC-MS-ESI+	MALDI+	LC-MS-ESI+	MALDI+			LC-MS-ESI+	MALDI+	LC-MS-ESI+	MALDI+			AVG	SD	AVG	SD		AVG	arithmetic mean
	49.0912	48.8223	1.691	1.68862	0.994523		49.0912	48.8223	1.691	1.68862	0.994523		1.38456	0.0329731	1.15884	0.0178006		SD	standard deviation
	47.8426	49.8649	1.67981	1.6978	1.04227		47.8426	49.8649	1.67981	1.6978	1.04227		Ionization Ratio Al:Fe			0.836979
	56.1403	52.6404	1.74927	1.72132	0.937657		56.1403	52.6404	1.74927	1.72132	0.937657
	58.7023	59.4983	1.76865	1.7745	1.01356		58.7023	59.4983	1.76865	1.7745	1.01356		Ionization Efficiency on MALDI+
	78.5306	161.886	1.89504	2.20921	2.06143		78.5306	161.886	1.89504	2.20921	2.06143		Fe-Cop		Al-Cop
	73.1288	125.564	1.86409	2.09887	1.71703		73.1288	125.564	1.86409	2.09887	1.71703		AVG	SD	AVG	SD
	59.5921	253.335	1.77519	2.40369	4.25115		59.5921	253.335	1.77519	2.40369	4.25115		1.52769	0.117181	7.23501	0.38275
	57.4695	259.277	1.75944	2.41376	4.51156		57.4695	259.277	1.75944	2.41376	4.51156		Ionization Ratio Al:Fe			4.73591
	13.6957	78.3722	1.13658	1.89416	5.7224		8.34314	78.3722	0.921329	1.89416	9.39361
	13.999	72.3105	1.1461	1.8592	5.1654		8.12933	72.3105	0.910055	1.8592	8.89501
	29.7556	177.195	1.47357	2.24845	5.95503		16.7499	177.195	1.22401	2.24845	10.5789
	30.2252	154.385	1.48037	2.1886	5.10783		16.8006	154.385	1.22533	2.1886	9.18925
	36.3519	192.553	1.56053	2.28455	5.2969		21.5697	192.553	1.33384	2.28455	8.92699
	36.3433	198.376	1.56042	2.29749	5.45839		21.6888	198.376	1.33624	2.29749	9.14647
	69.3027	444.831	1.84075	2.64819	6.41866		44.9229	444.831	1.65247	2.64819	9.90209
	64.9335	388.291	1.81247	2.58916	5.97983		41.0349	388.291	1.61315	2.58916	9.46247
	253.977	371.723	2.40479	2.57022	1.46361		200.706	352.621	2.30256	2.54731	1.7569
	248.857	343.176	2.39595	2.53552	1.37901		206.207	326.726	2.3143	2.51418	1.58446
	388.724	541.241	2.58964	2.73339	1.39235		331.406	541.241	2.52036	2.73339	1.63317
	403.583	535.183	2.60593	2.7285	1.32608		346.755	535.183	2.54002	2.7285	1.5434
	1137.27	1543.23	3.05586	3.18843	1.35696		784.4	1375.01	2.89454	3.13831	1.75295
	1158.96	1456.47	3.06407	3.1633	1.2567		798.242	1284.34	2.90213	3.10868	1.60896
	1105.6	1573.89	3.0436	3.19697	1.42356		938.95	1500.21	2.97264	3.17615	1.59775
	1117.32	1535.68	3.04818	3.1863	1.37443		945.736	1469.59	2.97577	3.16719	1.55391
	1032.04	4673.98	3.0137	3.66969	4.52888		658.997	3371.92	2.81888	3.52788	5.11674
	1034.72	4480.3	3.01482	3.65131	4.32997		651.825	3179.95	2.81413	3.50242	4.87853
	1003.11	6436.76	3.00135	3.80867	6.41683		688.51	5694.09	2.83791	3.75542	8.27016
	990.618	6607.64	2.99591	3.82005	6.67022		667.379	5838.31	2.82437	3.76629	8.74812
	42.9582	144.514	1.63305	2.15991	3.36407		42.9582	144.514	1.63305	2.15991	3.36407
	45.6542	139.267	1.65948	2.14385	3.05048		45.6542	139.267	1.65948	2.14385	3.05048
	221.453	608.368	2.34528	2.78417	2.74717		151.042	520.03	2.1791	2.71603	3.44296
	226.02	568.253	2.35415	2.75454	2.51417		148.715	489.153	2.17235	2.68944	3.2892
	380.958	989.343	2.58088	2.99535	2.59699		322.17	945.624	2.50809	2.97572	2.93517
	385.891	978.629	2.58646	2.99062	2.53602		323.238	938.577	2.50952	2.97247	2.90367
	823.509	7184.34	2.91567	3.85639	8.72406		525.851	4077.91	2.72086	3.61044	7.75489
	807.57	7214.76	2.90718	3.85822	8.93391		509.34	3954.42	2.70701	3.59708	7.7638
	911.79	11085	2.95989	4.04474	12.1574		580.222	9041.19	2.76359	3.95623	15.5823
	907.581	11168.2	2.95789	4.04798	12.3054		582.168	9089.35	2.76505	3.95853	15.6129
	145.227	140.412	2.16205	2.1474	0.966842		63.2834	140.412	1.80129	2.1474	2.21878
	146.41	113.737	2.16557	2.0559	0.776838		62.667	113.737	1.79704	2.0559	1.81494
	70.3358	144.939	1.84718	2.16119	2.06067		44.0379	144.939	1.64383	2.16119	3.29124
	71.1547	146.209	1.8522	2.16497	2.05481		46.0674	146.209	1.66339	2.16497	3.17381
	857.981	507.686	2.93348	2.7056	0.591722		474.861	507.686	2.67657	2.7056	1.06912
	862.26	456.862	2.93564	2.65979	0.529843		469.128	456.862	2.67129	2.65979	0.973853
	368.069	1017.05	2.56593	3.00734	2.7632		138.565	1017.05	2.14165	3.00734	7.33985
	366.661	1038.84	2.56426	3.01655	2.83324		139.834	1038.84	2.14561	3.01655	7.42908
	7.47763	46.771	0.873764	1.66998	6.25479		7.47763	46.771	0.873764	1.66998	6.25479
	7.92331	28.573	0.898907	1.45596	3.6062		7.92331	28.573	0.898907	1.45596	3.6062
	7.68548	47.9991	0.885671	1.68123	6.24543		7.68548	47.9991	0.885671	1.68123	6.24543
	7.94864	42.6852	0.900293	1.63028	5.37013		7.94864	42.6852	0.900293	1.63028	5.37013
	44.9544	196.052	1.65277	2.29237	4.36112		44.9544	196.052	1.65277	2.29237	4.36112
	42.5868	202.161	1.62927	2.3057	4.74704		42.5868	202.161	1.62927	2.3057	4.74704
	56.4298	208.079	1.75151	2.31823	3.68739		44.756	208.079	1.65085	2.31823	4.64919
	55.2449	230.533	1.74229	2.36273	4.17292		42.5692	230.533	1.6291	2.36273	5.41548
	117.963	405.235	2.07175	2.60771	3.43526		72.7453	405.235	1.8618	2.60771	5.57061
	122.812	448.828	2.08924	2.65208	3.65459		69.6283	448.828	1.84279	2.65208	6.44605
	91.8684	269.419	1.96317	2.43043	2.93266		50.8256	269.419	1.70608	2.43043	5.30085
	94.2747	310.984	1.9744	2.49274	3.2987		49.3764	310.984	1.69352	2.49274	6.29824
	11.5761	62.7166	1.06356	1.79738	5.41778		8.81415	62.7166	0.945181	1.79738	7.11545
	9.93672	85.306	0.997243	1.93098	8.58493		8.10766	85.306	0.908896	1.93098	10.5217
	14.1654	88.1844	1.15123	1.94539	6.22535		10.6758	88.1844	1.0284	1.94539	8.2602
	13.3738	99.1221	1.12626	1.99617	7.41165		10.2174	99.1221	1.00934	1.99617	9.7013
	33.3596	265.583	1.52322	2.4242	7.96122		26.4402	265.583	1.42227	2.4242	10.0446
	33.1002	293.456	1.51983	2.46754	8.86569		26.7552	293.456	1.42741	2.46754	10.9682
	42.0673	351.043	1.62394	2.54536	8.3448		33.4445	351.043	1.52432	2.54536	10.4963
	42.7716	350.609	1.63116	2.54482	8.19723		33.3133	350.609	1.52262	2.54482	10.5246
	74.9721	557.955	1.8749	2.7466	7.44216		60.9571	557.955	1.78502	2.7466	9.15324
	77.7022	529.622	1.89043	2.72397	6.81605		63.1929	529.622	1.80067	2.72397	8.38104
	97.6328	791.536	1.9896	2.89847	8.10728		80.1426	791.536	1.90386	2.89847	9.8766
	96.7698	730.185	1.98574	2.86343	7.54558		78.9112	730.185	1.89714	2.86343	9.25325
	405.276	2731.63	2.60775	3.43642	6.74018		341.253	2731.63	2.53308	3.43642	8.00471
	419.839	2669.33	2.62308	3.4264	6.358		349.782	2669.33	2.5438	3.4264	7.63143
	652.522	3135.79	2.8146	3.49635	4.80564		395.445	2609.89	2.59709	3.41662	6.59988
	667.324	3998.78	2.82434	3.60193	5.99227		400.491	3360.99	2.60259	3.52647	8.39217
	897.18	5540.58	2.95288	3.74356	6.17555		630.279	4974.45	2.79953	3.69675	7.89247
	915.704	6042.11	2.96175	3.78119	6.59832		632.876	5407.04	2.80132	3.73296	8.5436
	828.056	4886.12	2.91806	3.68896	5.90071		444.705	4183.06	2.64807	3.62149	9.40636
	809.861	4491.19	2.90841	3.65236	5.54564		427.988	3847.85	2.63143	3.58522	8.99056
	756.04	4429.57	2.87854	3.64636	5.85891		338.242	3748.62	2.52923	3.57387	11.0827
	772.099	4958.11	2.88767	3.69532	6.4216		336.376	4262.23	2.52683	3.62964	12.671
	444.149	2881.25	2.64753	3.45958	6.48712		206.029	2486.8	2.31393	3.39564	12.0701
	450.134	3240.65	2.65334	3.51063	7.1993		206.636	2806.01	2.31521	3.44809	13.5795
	5.98922	103.434	0.77737	2.01466	17.27		5.98922	103.434	0.77737	2.01466	17.27
	5.82659	113.468	0.765414	2.05487	19.4741		5.82659	113.468	0.765414	2.05487	19.4741
	7.34871	154.04	0.866211	2.18763	20.9614		7.34871	154.04	0.866211	2.18763	20.9614
	7.16248	151.898	0.855063	2.18155	21.2074		7.16248	151.898	0.855063	2.18155	21.2074
	15.2629	241.2	1.18364	2.38238	15.8031		13.2798	241.2	1.12319	2.38238	18.1629
	16.0742	230.148	1.20613	2.36201	14.3178		14.4548	230.148	1.16001	2.36201	15.9219
	23.2502	372.788	1.36643	2.57146	16.0338		20.2097	372.788	1.30556	2.57146	18.446
	23.9055	375.648	1.3785	2.57478	15.7139		21.2447	375.648	1.32725	2.57478	17.6819
	172.816	2054.13	2.23758	3.31263	11.8862		127.695	1959.36	2.10617	3.29211	15.3441
	150.666	2075.25	2.17801	3.31707	13.7739		125.836	1980.13	2.0998	3.29669	15.7359
	480.054	4894.41	2.68129	3.6897	10.1955		280.195	3886.37	2.44746	3.58954	13.8702
	485.271	6005.04	2.68598	3.77852	12.3746		282.854	4807.36	2.45156	3.68191	16.9959
	857.834	11066.5	2.9334	4.04401	12.9005		593.232	9656.26	2.77322	3.98481	16.2774
	882.406	12086.7	2.94567	4.08231	13.6974		607.364	10525.5	2.78345	4.02224	17.3298
	2885.11	33760.6	3.46016	4.52841	11.7017		1669.92	28312.8	3.2227	4.45198	16.9545
	2901.23	32438.8	3.46258	4.51106	11.1811		1648.66	27081.9	3.21713	4.43268	16.4266
	3258.55	35340.8	3.51302	4.54828	10.8455		1406.01	28696.6	3.14799	4.45783	20.41
	3320.05	38960.4	3.52114	4.59062	11.7349		1360.8	31926.5	3.13379	4.50415	23.4615
	5248.59	58349.8	3.72004	4.76604	11.1172		2487.05	49204.2	3.39568	4.692	19.7842
	5267.19	65667.7	3.72158	4.81735	12.4673		2385.52	55759	3.37758	4.74632	23.3739
	121.784	384.404	2.08559	2.58479	3.15644		87.3308	384.404	1.94117	2.58479	4.4017
	122.301	486.864	2.08743	2.68741	3.98086		87.5448	486.864	1.94223	2.68741	5.56131
	180.519	1093.91	2.25652	3.03898	6.05981		96.7762	1093.91	1.98577	3.03898	11.3035
	185.147	981.493	2.26752	2.99189	5.30116		100.229	981.493	2.00099	2.99189	9.7925
	888.926	2216.71	2.94887	3.34571	2.4937		306.688	2216.71	2.4867	3.34571	7.22791
	890.072	2446.98	2.94943	3.38863	2.74919		293.949	2446.98	2.46827	3.38863	8.3245
	1076.87	2605.27	3.03216	3.41585	2.4193		219.66	2605.27	2.34175	3.41585	11.8605
	1112.74	2858.1	3.04639	3.45608	2.56853		209.875	2858.1	2.32196	3.45608	13.6181
	2259.15	5363.27	3.35394	3.72943	2.37402		378.297	5301.27	2.57783	3.72438	14.0135
	2250.24	5582.16	3.35223	3.7468	2.4807		371.329	5508.5	2.56976	3.74103	14.8345
	46.7315	57.1625	1.66961	1.75711	1.22321		6.66621	57.1625	0.823879	1.75711	8.57496
	46.9451	57.3882	1.67159	1.75882	1.22245		6.28091	57.3882	0.798022	1.75882	9.13692
	55.1667	73.028	1.74168	1.86349	1.32377		6.89191	73.028	0.83834	1.86349	10.5962
	53.7365	75.4911	1.73027	1.8779	1.40484		7.02653	75.4911	0.846741	1.8779	10.7437
	164.168	563.632	2.21529	2.751	3.43326		26.0113	270.682	1.41516	2.43246	10.4063
	168.201	478.558	2.22583	2.67993	2.84516		26.3435	241.551	1.42067	2.38301	9.16926
	201.622	386.613	2.30454	2.58728	1.91751		32.2108	303.345	1.508	2.48194	9.41747
	203.268	407.314	2.30807	2.60993	2.00383		32.9057	308.822	1.51727	2.48971	9.38506
	326.102	995.524	2.51335	2.99805	3.0528		69.0675	557.638	1.83927	2.74635	8.0738
	333.833	1012.36	2.52353	3.00534	3.03254		68.2612	575.346	1.83417	2.75993	8.4286
	354.639	1313.79	2.54979	3.11853	3.70459		75.6974	782.942	1.87908	2.89373	10.343
	355.769	1162.57	2.55117	3.06542	3.26776		76.5025	706.689	1.88368	2.84923	9.23746
	207.947	716.248	2.31795	2.85506	3.44438		57.4618	448.899	1.75938	2.65215	7.81212
	208.197	667.736	2.31848	2.8246	3.20722		58.1277	416.598	1.76438	2.61972	7.16695
	192.638	501.88	2.28474	2.7006	2.60531		57.5162	430.927	1.75979	2.6344	7.49226
	199.594	515.569	2.30015	2.71229	2.58309		56.8552	455.848	1.75477	2.65882	8.0177
	23.8649	65.9256	1.37776	1.81905	2.76245		4.03088	77.3387	0.605399	1.8884	19.1866
	23.2218	124.189	1.3659	2.09408	5.34793		4.1493	78.7488	0.617974	1.89624	18.9788
	33.8166	202.137	1.52913	2.30565	5.97746		15.5444	242.599	1.19157	2.38489	15.6069
	34.8607	181.62	1.54234	2.25916	5.20987		16.066	227.87	1.20591	2.35769	14.1833
	122.021	688.676	2.08643	2.83801	5.64393		18.8296	357.896	1.27484	2.55376	19.0071
	123.516	679.821	2.09172	2.83239	5.5039		18.6702	319.959	1.27115	2.50509	17.1374
	147.665	935.002	2.16928	2.97081	6.3319		28.6231	430.506	1.45672	2.63398	15.0405
	146.66	820.365	2.16631	2.91401	5.59366		29.3812	403.814	1.46807	2.60618	13.744
	231.593	1228.37	2.36473	3.08933	5.30399		31.5508	438.866	1.49901	2.64233	13.9098
	232.196	1142.49	2.36585	3.05785	4.92036		31.6309	435.33	1.50011	2.63882	13.7628
	258.166	1370.35	2.4119	3.13683	5.30802		1.62758	78.0639	0.211542	1.89245	47.9632
	259.556	1345.02	2.41423	3.12873	5.18201		1.34069	99.5865	0.127329	1.9982	74.2799
	9.59017	78.0639	0.981826	1.89245	8.13999		2.12497	121.697	0.327352	2.08528	57.2703
	9.06387	99.5865	0.957314	1.9982	10.9872		1.94596	111.656	0.289134	2.04788	57.3784
	12.0269	121.697	1.08015	2.08528	10.1188		1.88968	177.434	0.276388	2.24904	93.8965
	12.1428	111.656	1.08432	2.04788	9.1952		1.79156	172.901	0.253231	2.2378	96.5088
	13.2878	177.434	1.12345	2.24904	13.3532		2.30895	211.891	0.363414	2.32611	91.7695
	12.7811	172.901	1.10657	2.2378	13.5279		2.23232	183.137	0.348757	2.26278	82.039
	14.9394	211.891	1.17433	2.32611	14.1834		17.2098	79.604	1.23578	1.90093	4.6255
	14.4729	183.137	1.16056	2.26278	12.6538		17.4879	97.4985	1.24274	1.989	5.57521
	17.2098	79.604	1.23578	1.90093	4.6255		6.47697	25.3733	0.811372	1.40438	3.91747
	17.4879	97.4985	1.24274	1.989	5.57521		5.89598	30.0763	0.770556	1.47822	5.10115
	6.47697	25.3733	0.811372	1.40438	3.91747		16.458	67.3278	1.21638	1.82819	4.09088
	5.89598	30.0763	0.770556	1.47822	5.10115		16.2957	92.3051	1.21207	1.96523	5.66439
	17.4608	67.3278	1.24206	1.82819	3.85595		14.9119	158.817	1.17353	2.2009	10.6503
	17.2619	92.3051	1.23709	1.96523	5.34732		15.7952	143.334	1.19852	2.15635	9.07452
	34.9982	158.817	1.54405	2.2009	4.53786		12.8009	133.886	1.10724	2.12674	10.4592
	36.8579	143.334	1.56653	2.15635	3.88882		12.4109	124.662	1.0938	2.09573	10.0445
	28.5461	133.886	1.45555	2.12674	4.69019		31.3748	305.057	1.49658	2.48438	9.723
	28.9804	124.662	1.4621	2.09573	4.30158		31.4614	287.584	1.49778	2.45877	9.14086
	57.4417	305.057	1.75923	2.48438	5.31072		22.3589	247.133	1.34945	2.39293	11.053
	58.6971	287.584	1.76862	2.45877	4.89946		22.2297	244.436	1.34693	2.38816	10.9959
	55.4736	247.133	1.74409	2.39293	4.45496		181.912	1689.02	2.25986	3.22763	9.2848
	53.9953	244.436	1.73236	2.38816	4.52698		186.546	1661.56	2.27079	3.22052	8.90697
	238.784	1783.77	2.37801	3.25134	7.47024		73.9201	660.422	1.86876	2.81982	8.93427
	244.119	1661.56	2.3876	3.22052	6.80636		72.8795	619.524	1.86261	2.79206	8.50066
	181.45	722.778	2.25876	2.85901	3.98336		373.761	3003.88	2.57259	3.47768	8.03691
	177.546	690.774	2.24931	2.83934	3.89068		378.313	3255.7	2.57785	3.51264	8.60584
	468.959	3050.61	2.67113	3.48439	6.50506		162.545	1126.4	2.21097	3.05169	6.92978
	476.693	3322.28	2.67824	3.52144	6.96944		163.761	1183.09	2.21421	3.07302	7.22447
	290.714	1339.05	2.46347	3.1268	4.60607		309.637	2412.75	2.49085	3.38251	7.79219
	292.231	1400.73	2.46573	3.14635	4.79323		302.281	2606.66	2.48041	3.41608	8.62329
	425.386	2467.44	2.62878	3.39225	5.80046		142.883	1008.68	2.15498	3.00375	7.05953
	416.499	2676.53	2.61961	3.42757	6.42627		138.797	1009.09	2.14238	3.00393	7.27029
	270.027	1095.65	2.43141	3.03967	4.05755		7.66314	134.462	0.884407	2.1286	17.5466
	261.905	1081.2	2.41814	3.03391	4.12824		7.93145	136.847	0.899352	2.13623	17.2537
	13.829	134.462	1.14079	2.1286	9.7232		4.80662	86.6178	0.68184	1.93761	18.0205
	13.7315	136.847	1.13772	2.13623	9.96588		4.52046	97.6302	0.655183	1.98958	21.5974
	11.2872	86.6178	1.05258	1.93761	7.67402		87.3873	1378.09	1.94145	3.13928	15.7699
	10.8713	97.6302	1.03628	1.98958	8.98051		88.5002	1414.65	1.94694	3.15065	15.9848
	119.113	1482.71	2.07596	3.17106	12.448		24.3062	397.023	1.38572	2.59882	16.3342
	121.171	1548.95	2.0834	3.19004	12.7831		23.1628	363.853	1.36479	2.56093	15.7085
	65.422	530.502	1.81572	2.72469	8.10893		268.988	3819.38	2.42973	3.58199	14.1991
	61.887	475.302	1.7916	2.67697	7.68016		273.301	4233.89	2.43664	3.62674	15.4917
	358.54	4181.83	2.55454	3.62137	11.6635		99.0404	1259.06	1.99581	3.10005	12.7126
	365.033	4656.58	2.56233	3.66807	12.7566		97.3127	1344.78	1.98817	3.12865	13.8192
	223.231	1802.25	2.34875	3.25581	8.07349		415.309	5484.71	2.61837	3.73915	13.2063
	221.96	1928.51	2.34628	3.28522	8.68855		408.823	6025.63	2.61154	3.78	14.739
	691.755	6498.26	2.83995	3.8128	9.39388		147.136	1852.06	2.16772	3.26765	12.5874
	683.655	7110.35	2.83484	3.85189	10.4005		142.978	1915.29	2.15527	3.28223	13.3957
	395.702	2767.86	2.59737	3.44214	6.99481		9.9469	589.659	0.997688	2.7706	59.2807
	387.771	2913.06	2.58857	3.46435	7.51232		9.65984	640.708	0.98497	2.80666	66.327
	2.68057	248.113	0.428228	2.39465	92.5597		1.8287	208.267	0.262143	2.31862	113.888
	2.47768	233.835	0.394046	2.36891	94.3763		1.85051	241.123	0.267292	2.38224	130.301
	2.3963	81.4344	0.37954	1.91081	33.9834		28.8446	891.359	1.46006	2.95005	30.9021
	2.61738	82.5386	0.417866	1.91666	31.5349		27.7634	939.36	1.44347	2.97283	33.8345
	18.0896	589.659	1.25743	2.7706	32.5965		3.84489	294.166	0.584884	2.46859	76.5083
	18.333	640.708	1.26323	2.80666	34.9483		3.83145	270.751	0.583364	2.43257	70.6652
	7.17519	208.267	0.855833	2.31862	29.026		874.105	3664.26	2.94156	3.56399	4.19201
	7.04497	241.123	0.847879	2.38224	34.2262		963.376	3697.86	2.9838	3.56795	3.83844
	42.8808	891.359	1.63226	2.95005	20.7869		777.104	3415.82	2.89048	3.53349	4.39558
	41.6441	939.36	1.61955	2.97283	22.5569		813.053	3207.01	2.91012	3.5061	3.94441
	15.631	294.166	1.19399	2.46859	18.8195		1923.62	7170.02	3.28412	3.85552	3.72735
	15.6857	270.751	1.1955	2.43257	17.261		1916.63	7373.24	3.28254	3.86766	3.84698
	1482.96	1670.18	3.17113	3.22276	1.12624		1990.44	7476.61	3.29895	3.8737	3.75626
	1353.17	1686.84	3.13135	3.22707	1.24658		2003.62	7258.88	3.30182	3.86087	3.62288
	4435.02	6976.22	3.6469	3.84362	1.57299		12.9912	104.393	1.11365	2.01867	8.03566
	4206.7	7428.18	3.62394	3.87088	1.7658		12.6899	105.729	1.10346	2.02419	8.33175
	3136.84	6808.79	3.49649	3.83307	2.17059		9.25094	80.92	0.966186	1.90806	8.74722
	4601.89	6585.12	3.66294	3.81856	1.43096		8.83812	79.391	0.94636	1.89977	8.98279
	6996.16	11035.7	3.84486	4.0428	1.5774		39.22	338.655	1.59351	2.52976	8.63475
	6658.1	11474.4	3.82335	4.05973	1.72338		39.5059	344.887	1.59666	2.53768	8.73002
	5683.77	11903.8	3.75464	4.07569	2.09435		18.7643	172.198	1.27333	2.23603	9.17688
	6899.85	11549.7	3.83884	4.06257	1.67391		18.8471	114.614	1.27524	2.05924	6.08127
	20.3655	104.393	1.30889	2.01867	5.12597		267.33	1897.25	2.42705	3.27812	7.09703
	19.628	105.729	1.29288	2.02419	5.38663		274.554	1726.9	2.43863	3.23727	6.28984
	16.1346	80.92	1.20776	1.90806	5.01531		228.17	1715.67	2.35826	3.23443	7.51927
	15.4544	79.391	1.18905	1.89977	5.13711		226.918	1750.02	2.35587	3.24304	7.71212
	48.4794	338.655	1.68556	2.52976	6.98554		2871.27	29138.5	3.45807	4.46447	10.1483
	48.461	344.887	1.68539	2.53768	7.1168		2625.26	31086.7	3.41917	4.49257	11.8414
	25.6614	172.198	1.40928	2.23603	6.71038		2865.44	27663.7	3.45719	4.44191	9.65427
	25.3717	114.614	1.40435	2.05924	4.51741		2842.56	28050	3.45371	4.44793	9.86787
	1432.77	3954.78	3.15618	3.59712	2.76024		3357.87	169999	3.52606	5.23045	50.627
	1452.22	3658.24	3.16203	3.56327	2.51908		3237.97	187836	3.51027	5.27378	58.0105
	962.201	3189.54	2.98327	3.50373	3.31484		3004.95	160866	3.47784	5.20646	53.5337
	961.223	3178.08	2.98282	3.50216	3.30629		2765.31	169230	3.44174	5.22848	61.1975
	24180.8	92087.9	4.38347	4.9642	3.80831		2674.71	367179	3.42728	5.56488	137.278
	23930.5	99510.3	4.37895	4.99787	4.1583		2670.54	378285	3.4266	5.57782	141.651
	24678.1	86820.4	4.39231	4.93862	3.51811		2954.21	368424	3.47044	5.56635	124.711
	24200.6	88811.8	4.38383	4.94847	3.66982		2862.66	364794	3.45677	5.56205	127.432
	47971.7	308236	4.68099	5.48888	6.42537		5.83022	87.801	0.765685	1.9435	15.0596
	49128.1	344688	4.69133	5.53743	7.0161		5.33243	97.5214	0.726925	1.9891	18.2884
	49034.9	317040	4.69051	5.50111	6.4656		4.00131	46.9151	0.602202	1.67131	11.725
	47902.1	326138	4.68035	5.5134	6.80844		3.92085	43.4937	0.593381	1.63843	11.0929
	61583.1	576961	4.78946	5.76115	9.36882		465.58	7694.08	2.66799	3.88616	16.5258
	62409.9	593644	4.79525	5.77353	9.51202		485.518	8695.47	2.68621	3.93929	17.9097
	69664.9	577847	4.84301	5.76181	8.29466		386.921	6798.34	2.58762	3.8324	17.5704
	69599.6	577023	4.84261	5.76119	8.29061		443.769	6867.96	2.64716	3.83683	15.4764
	5.83022	87.801	0.765685	1.9435	15.0596		2117.01	30393.7	3.32572	4.48278	14.3569
	5.33243	97.5214	0.726925	1.9891	18.2884		2242.88	34770.3	3.35081	4.54121	15.5025
	4.00131	46.9151	0.602202	1.67131	11.725		1663.87	27341.4	3.22112	4.43682	16.4324
	3.92085	43.4937	0.593381	1.63843	11.0929		1773.17	29385.9	3.24875	4.46814	16.5725
	53.73	481.921	1.73022	2.68298	8.9693		3474.89	54566.5	3.54094	4.73693	15.7031
	57.4602	372	1.75937	2.57054	6.47403		3670.73	55004.5	3.56475	4.7404	14.9846
	25.7358	130.321	1.41054	2.11501	5.06378		3488.2	48727.8	3.5426	4.68778	13.9693
	24.9695	135.188	1.39741	2.13094	5.41412		3629.12	48655.4	3.5598	4.68713	13.407
	4186.06	25263.6	3.62181	4.4025	6.03518		351.822	1634.15	2.54632	3.21329	4.64484
	4193.35	29327.3	3.62256	4.46727	6.99378		356.108	2025.39	2.55158	3.30651	5.68757
	3984.66	22550.2	3.60039	4.35315	5.65925		264.306	1431.72	2.42211	3.15586	5.41693
	4127.25	23220.7	3.61566	4.36588	5.62619		295.021	1787.85	2.46985	3.25233	6.06005
	8809.16	55927.1	3.94493	4.74762	6.34875		719.99	8992.76	2.85733	3.95389	12.4901
	9077.17	64457.8	3.95795	4.80928	7.10109		770.105	9647.04	2.88655	3.98439	12.5269
	7531.66	55795.7	3.87689	4.7466	7.40815		544.919	7638.22	2.73633	3.88299	14.0172
	7700.86	58997.5	3.88654	4.77083	7.66116		527.342	8675.13	2.72209	3.93828	16.4507
	11738.6	87904.9	4.06962	4.94401	7.48854		1060.07	19784.4	3.02533	4.29632	18.6633
	12080.4	87725.3	4.08208	4.94313	7.2618		1053.76	17121.9	3.02274	4.23355	16.2483
	11294.5	78782.5	4.05287	4.89643	6.97529		886.567	21752.7	2.94771	4.33751	24.5359
	11589.5	78298.9	4.06407	4.89376	6.756		926.095	17112.1	2.96666	4.2333	18.4777
	602.28	1634.15	2.7798	3.21329	2.71328		7503.19	19865.1	3.87525	4.29809	2.64755
	578.481	2025.39	2.76229	3.30651	3.50122		7215.55	28092	3.85827	4.44858	3.89326
	475.537	1431.72	2.67718	3.15586	3.01075		3351.15	10463.3	3.52519	4.01967	3.12229
	491.017	1787.85	2.6911	3.25233	3.64111		3328.66	12515.1	3.52227	4.09743	3.75979
	1167.56	8992.76	3.06728	3.95389	7.70221		30.6229	264.058	1.48605	2.4217	8.62288
	1212.47	9647.04	3.08367	3.98439	7.95651		31.2201	251.328	1.49443	2.40024	8.05021
	874.966	7638.22	2.94199	3.88299	8.72973		44.1703	336.476	1.64513	2.52695	7.6177
	858.193	8675.13	2.93358	3.93828	10.1086		44.7007	329.432	1.65031	2.51777	7.36971
	1793.92	19784.4	3.2538	4.29632	11.0286		68.3654	525.136	1.83484	2.72027	7.68131
	1750.86	17121.9	3.24325	4.23355	9.77915		68.9535	489.704	1.83856	2.68993	7.10195
	1488.38	21752.7	3.17271	4.33751	14.615		128.014	1039.46	2.10726	3.01681	8.11992
	1596.09	17112.1	3.20306	4.2333	10.7213		125.214	1039.16	2.09765	3.01668	8.29908
	37.7925	163.36	1.57741	2.21314	4.32255		1599.87	9653.74	3.20409	3.9847	6.03406
	40.5651	144.715	1.60815	2.16051	3.56749		1636.09	10314.7	3.21381	4.01345	6.30443
	19365.5	26534.2	4.28703	4.42381	1.37018		650.151	4322.44	2.81301	3.63573	6.64836
	18269	38592.5	4.26171	4.5865	2.11246		643.18	4505.29	2.80833	3.65372	7.0047
	10385.4	15566.6	4.01642	4.19219	1.4989		2811.13	22381.8	3.44888	4.3499	7.96184
	10122.9	20043.9	4.0053	4.30198	1.98006		2827.44	27647.4	3.45139	4.44165	9.77822
	40.0332	264.058	1.60242	2.4217	6.59597		2643.85	16671.6	3.42224	4.22198	6.30582
	40.616	251.328	1.6087	2.40024	6.18791		2271.74	17153.8	3.35636	4.23436	7.55097
	59.761	336.476	1.77642	2.52695	5.63036		4943.99	41995	3.69408	4.6232	8.49416
	59.9681	329.432	1.77792	2.51777	5.49345		4922.09	47614.8	3.69215	4.67774	9.67368
	153.908	663.017	2.18726	2.82152	4.30788		2497.68	20596.6	3.39754	4.3138	8.2463
	152.296	648.493	2.18269	2.81191	4.25811		2490.25	21552.5	3.39624	4.3335	8.65476
	173.482	1039.46	2.23926	3.01681	5.99176		7222.81	73850.1	3.85871	4.86835	10.2246
	169.553	1039.16	2.22931	3.01668	6.12881		7659.17	74450.9	3.88418	4.87187	9.7205
	2550.36	11573.9	3.4066	4.06348	4.53813		5600.72	53746.2	3.74824	4.73035	9.59632
	2598.09	12116.4	3.41465	4.08337	4.66359		5636.94	53335.5	3.75104	4.72702	9.46179
	1408.85	5699.67	3.14886	3.75585	4.04563		3.79306	48.6201	0.578989	1.68682	12.8182
	1393.94	5958.41	3.14425	3.77513	4.2745		2.96002	52.6573	0.471295	1.72146	17.7895
	33264.1	90204	4.52198	4.95523	2.71175		5.53603	68.2268	0.743199	1.83396	12.3241
	33800.5	106731	4.52892	5.02829	3.15768		5.28948	62.2476	0.723413	1.79412	11.7682
	25962.9	71870.8	4.41435	4.85655	2.76821		9.04803	145.215	0.956554	2.16201	16.0494
	26620.7	71473.6	4.42522	4.85415	2.68488		8.78913	150.872	0.943946	2.17861	17.1658
	112855	256907	5.05252	5.40978	2.27643		107.594	1368.02	2.03179	3.13609	12.7147
	113835	291063	5.05627	5.46399	2.55689		112.406	1432.66	2.05079	3.15614	12.7455
	80692.8	169731	4.90683	5.22976	2.10342		36.3788	507.944	1.56085	2.70582	13.9626
	80297.2	188907	4.9047	5.27625	2.3526		38.8425	553.235	1.58931	2.74291	14.243
	192798	436237	5.2851	5.63972	2.26266		460.83	8155.7	2.66354	3.91146	17.6978
	192775	435186	5.28505	5.63868	2.25749		487.037	6827.56	2.68756	3.83427	14.0186
	133373	326622	5.12507	5.51405	2.44893		6639.53	79008.6	3.82214	4.89767	11.8997
	134895	328048	5.13	5.51594	2.43187		6578.61	106011	3.81813	5.02535	16.1145
	3.79306	48.6201	0.578989	1.68682	12.8182		1626.92	23668.5	3.21137	4.37417	14.548
	2.96002	52.6573	0.471295	1.72146	17.7895		1555.63	25850	3.19191	4.41246	16.6171
	9.82844	68.2268	0.992485	1.83396	6.94178		103.213	491.394	2.01373	2.69143	4.76099
	9.30056	62.2476	0.968509	1.79412	6.69289		105.925	541.357	2.025	2.73348	5.11074
	10.5694	145.215	1.02405	2.16201	13.7393		38.7282	274.17	1.58803	2.43802	7.07936
	10.0517	150.872	1.00224	2.17861	15.0096		37.6039	232.052	1.57523	2.36559	6.17096
	153.564	1578.03	2.18629	3.19812	10.276		642.58	4277.79	2.80793	3.63122	6.65721
	160.745	1616.78	2.20614	3.20865	10.058		667.975	3342.38	2.82476	3.52406	5.00375
	69.8674	641.281	1.84427	2.80705	9.17855		237.9	2223.08	2.3764	3.34696	9.34459
	72.9023	693.421	1.86274	2.841	9.51164		270.418	2530.97	2.43204	3.40329	9.35946
	2497.15	21560.5	3.39744	4.33366	8.63404		1758.4	55392.3	3.24512	4.74345	31.5016
	2684	20030.8	3.42878	4.3017	7.46303		1620.43	76628.6	3.20963	4.88439	47.2891
	831.797	5520.32	2.92002	3.74196	6.63662		843.818	25157.2	2.92625	4.40066	29.8135
	849.094	7651.74	2.92896	3.88376	9.01165		819.215	30740.8	2.9134	4.48772	37.5247
	14841.5	107318	4.17148	5.03067	7.23092		6.97313	80.2009	0.843428	1.90418	11.5014
	14627.3	148515	4.16516	5.17177	10.1533		6.5489	61.9638	0.816169	1.79214	9.4617
	4631.57	35633.4	3.66573	4.55186	7.6936		9.06766	68.3648	0.957495	1.83483	7.53941
	4492.13	43301.4	3.65245	4.6365	9.6394		8.90423	75.1281	0.949597	1.8758	8.43735
	127.287	491.394	2.10479	2.69143	3.86051		14.5945	119.17	1.16419	2.07617	8.16541
	133.514	541.357	2.12553	2.73348	4.05469		13.9262	143.397	1.14383	2.15654	10.2969
	57.9951	274.17	1.76339	2.43802	4.72747		11.8018	95.7038	1.07195	1.98093	8.10923
	56.4344	232.052	1.75154	2.36559	4.1119		12.6472	74.9848	1.102	1.87497	5.92894
	873.21	4277.79	2.94112	3.63122	4.89892		33.2853	245.559	1.52225	2.39016	7.37741
	923.455	3342.38	2.96542	3.52406	3.61942		32.1654	282.223	1.50739	2.45059	8.77412
	332.205	2223.08	2.52141	3.34696	6.69191		15.4665	1228.69	1.18939	3.08944	79.442
	382.429	2530.97	2.58255	3.40329	6.61814		15.476	1253.96	1.18966	3.09828	81.0261
	3395.66	55392.3	3.53092	4.74345	16.3127		27.2173	2531.84	1.43484	3.40344	93.0234
	3353.39	76628.6	3.52548	4.88439	22.8511		27.735	2657.54	1.44303	3.42448	95.8187
	1334.81	25157.2	3.12542	4.40066	18.847		16.6998	1185.68	1.22271	3.07397	70.9997
	1328.39	30740.8	3.12333	4.48772	23.1413		17.1158	1248.49	1.2334	3.09638	72.9433
	13.8273	80.2009	1.14074	1.90418	5.8002		37.6791	2178.26	1.5761	3.33811	57.8108
	13.2045	61.9638	1.12072	1.79214	4.69262		32.9062	2194.62	1.51728	3.34136	66.6934
	15.9337	68.3648	1.20232	1.83483	4.29059		3.33743	56.6625	0.523412	1.7533	16.9779
	15.4988	75.1281	1.1903	1.8758	4.84736		4.0671	74.5255	0.609285	1.8723	18.324
	22.7757	119.17	1.35747	2.07617	5.23232					AVG	16.9538
	21.7808	143.397	1.33807	2.15654	6.58363					SD	23.1312
	22.64	95.7038	1.35488	1.98093	4.2272
	23.5907	74.9848	1.37274	1.87497	3.17858
	58.1639	245.559	1.76465	2.39016	4.22185
	58.3556	282.223	1.76608	2.45059	4.83627
	4065.77	8531.55	3.60914	3.93103	2.09839
	4129.98	8840.94	3.61595	3.9465	2.14067
	6183.36	13002.2	3.79122	4.11402	2.10278
	6212.04	13339	3.79323	4.12512	2.14728
	5326.69	8188.35	3.72646	3.9132	1.53723
	5479.87	8427.16	3.73877	3.92568	1.53784
	7293.26	12577.3	3.86292	4.09959	1.72451
	7230.97	11110.7	3.8592	4.04574	1.53654
	5100.64	7636.83	3.70762	3.88291	1.49723
	4977.56	7895.08	3.69702	3.89736	1.58614
	7795.91	12981.2	3.89187	4.11331	1.66513
	7893.92	12979.2	3.89729	4.11325	1.64421
	4.81315	56.6625	0.68243	1.7533	11.7724
	5.97835	74.5255	0.776581	1.8723	12.4659
	64.8465	228.029	1.81189	2.35799	3.51644
	63.4426	344.543	1.80238	2.53724	5.43079
	68.4434	308.065	1.83533	2.48864	4.50102
	70.5559	350.652	1.84853	2.54488	4.96985
	78.9119	197.185	1.89714	2.29487	2.4988
	79.8231	213.857	1.90213	2.33012	2.67914
	78.6869	236.062	1.8959	2.37303	3.00002
	75.8228	202.566	1.8798	2.30657	2.67157
	74.1942	200.636	1.87037	2.30241	2.7042
	71.2872	219.296	1.85301	2.34103	3.07623
	84.0637	246.482	1.92461	2.39178	2.93208
	85.8433	199.327	1.93371	2.29957	2.32198
				AVG	7.43107
				SD	9.42087

## Sheet: LCMS_TwoSample_T-Test
	CopB (Scedosporium apiospermum)							CopB (Scedosporium apiospermum)						CopB (Lomentospora prolificans)							CopB (Lomentospora prolificans)					0.06	normality rejected (Shapiro-Wilk test, p < 0.05)
	Time [hours]	Concentration [ng/mL] under various metal availabilities						Two Sample T-Test (with p-values)						Time [hours]	Concentration [ng/mL] under various metal availabilities						Two Sample T-Test					0.94	normality accepted (Shapiro-Wilk test, p < 0.05)
		negFe_negZn	negFe_posZn	posFe_negZn	posFe_posZn			negFe_negZn	negFe_posZn	posFe_negZn	posFe_posZn				negFe_negZn	negFe_posZn	posFe_negZn	posFe_posZn			negFe_negZn	negFe_posZn	posFe_negZn	posFe_posZn			not evaluated
	0	0	0	0	0									0	0	0	0	0									compared in Figure 1, S6, and S7
	0	0	0	0	0									0	0	0	0	0								*	p < 0.05
	8	0	0	0	0		negFe_negZn							8	0	0	0	0		negFe_negZn						**	p < 0.01
	8	0	0	0	0		negFe_posZn							8	0	0	0	0		negFe_posZn
	8	0	0	0	0		posFe_negZn							8	0	0	0	0		posFe_negZn
	8	0	0	0	0		posFe_posZn							8	0	0	0	0		posFe_posZn
	19	0.347555	3.81927	4.56405	4.51498		negFe_negZn		0.21837					19	0	0	0	0		negFe_negZn
	19	0.347555	4.11812	4.73444	4.78497		negFe_posZn	0.21837						19	0	0	0	0		negFe_posZn
	19	4.42708	4.29556	5.59493	4.25064		posFe_negZn				0.06532			19	0	0	0	0		posFe_negZn
	19	4.3805	4.54394	5.41937	4.15381		posFe_posZn			0.06532				19	0	0	0	0		posFe_posZn
	26	2.99992	5.85236	5.29716	5.94348		negFe_negZn		0.31509					26	0	1.0532	0	0		negFe_negZn		0.01448
	26	3.22414	5.55531	5.22289	6.10495		negFe_posZn	0.31509						26	0	2.25468	0	0		negFe_posZn	0.01448
	26	6.63793	6.05418	6.17423	5.75308		posFe_negZn				0.65709			26	0	3.14209	0	0		posFe_negZn
	26	6.14004	6.1397	6.14708	5.57725		posFe_posZn			0.65709				26	0	2.50484	0	0		posFe_posZn
	32	4.52844	7.47763	5.02079	6.63892		negFe_negZn		0.34725					32	29.7102	37.7925	0	0		negFe_negZn		0.43578
	32	4.47493	7.92331	5.29318	6.52262		negFe_posZn	0.34725						32	18.1122	40.5651	0	0		negFe_posZn	0.43578
	32	7.85088	7.68548	6.53103	6.14628		posFe_negZn				0.10258			32	22.2748	15.7178	0	0		posFe_negZn
	32	9.01579	7.94864	5.71307	6.02169		posFe_posZn			0.10258				32	20.3558	19.1501	0	0		posFe_posZn
	48	12.5953	18.4266	7.8053	7.54082		negFe_negZn		0.61377					48	1482.96	1054.49	0	94.0395		negFe_negZn		0.03459
	48	11.043	19.6915	8.74047	7.89009		negFe_posZn	0.61377						48	1353.17	1342.2	0	96.3748		negFe_posZn	0.03459
	48	17.8565	21.6743	9.98972	7.55955		posFe_negZn				0.05794			48	1550.84	615.925	0	160.724		posFe_negZn				0.00745
	48	29.8754	21.2605	10.0493	7.30005		posFe_posZn			0.05794				48	1311.84	539.168	0	167.985		posFe_posZn			0.00745
	72	49.0912	44.9544	15.1415	17.2098		negFe_negZn		0.50312					72	4435.02	19365.5	0	128.926		negFe_negZn		0.02347
	72	47.8426	42.5868	15.1	17.4879		negFe_posZn	0.50312						72	4206.7	18269	0	129.996		negFe_posZn	0.02347
	72	56.1403	56.4298	17.4115	6.47697		posFe_negZn				0.25988			72	3136.84	10385.4	0	207.108		posFe_negZn				0.0045
	72	58.7023	55.2449	17.3641	5.89598		posFe_posZn			0.25988				72	4601.89	10122.9	0	200.964		posFe_posZn			0.0045
	96	78.5306	117.963	11.2336	17.4608		negFe_negZn		0.00585					96	6996.16	76798.3	0	126.131		negFe_negZn		0.03001
	96	73.1288	122.812	12.8209	17.2619		negFe_posZn	0.00585						96	6658.1	78957.1	0	119.196		negFe_posZn	0.03001
	96	59.5921	91.8684	12.9408	6.67635		posFe_negZn				0.83987			96	5683.77	33171.2	0	223.707		posFe_negZn				0.00981
	96	57.4695	94.2747	13.4046	6.18682		posFe_posZn			0.83987				96	6899.85	34810.1	0	226.074		posFe_posZn			0.00981
	N-CopB (Scedosporium apiospermum)							N-CopB (Scedosporium apiospermum)						N-CopB (Lomentospora prolificans)							N-CopB (Lomentospora prolificans)
	Time [hours]	Concentration [ng/mL] under various metal availabilities						Two Sample T-Test						Time [hours]	Concentration [ng/mL] under various metal availabilities						Two Sample T-Test
		negFe_negZn	negFe_posZn	posFe_negZn	posFe_posZn			negFe_negZn	negFe_posZn	posFe_negZn	posFe_posZn				negFe_negZn	negFe_posZn	posFe_negZn	posFe_posZn			negFe_negZn	negFe_posZn	posFe_negZn	posFe_posZn
	0	0	0	0	0									0	0	0	0	0
	0	0	0	0	0									0	0	0	0	0
	8	0	0	0	0		negFe_negZn							8	0	0	0	0		negFe_negZn
	8	0	0	0	0		negFe_posZn							8	0	0	0	0		negFe_posZn
	8	0	0	0	0		posFe_negZn							8	0	0	0	0		posFe_negZn
	8	0	0	0	0		posFe_posZn							8	0	0	0	0		posFe_posZn
	19	4.55529	11.5761	4.22245	10.6156		negFe_negZn		0.00412					19	20.3655	40.0332	3.37238	11.4591		negFe_negZn		0.0089
	19	4.49356	9.93672	4.38579	10.5559		negFe_posZn	0.00412						19	19.628	40.616	3.19915	11.2567		negFe_posZn	0.0089
	19	7.98932	14.1654	8.9986	9.79527		posFe_negZn				0.06889			19	16.1346	59.761	5.47687	13.8273		posFe_negZn				0.00014
	19	7.72906	13.3738	8.92353	10.3767		posFe_posZn			0.06889				19	15.4544	59.9681	5.74505	13.2045		posFe_posZn			0.00014
	26	13.6957	33.3596	19.9627	34.9982		negFe_negZn		0.02517					26	48.4794	153.908	4.33737	15.9337		negFe_negZn		1e-05
	26	13.999	33.1002	20.0237	36.8579		negFe_posZn	0.02517						26	48.461	152.296	4.36868	15.4988		negFe_posZn	1e-05
	26	29.7556	42.0673	31.4971	28.5461		posFe_negZn				0.1424			26	25.6614	173.482	9.07268	22.7757		posFe_negZn				0.00182
	26	30.2252	42.7716	31.4224	28.9804		posFe_posZn			0.1424				26	25.3717	169.553	8.84976	21.7808		posFe_posZn			0.00182
	32	36.3519	74.9721	46.7315	57.4417		negFe_negZn		0.01749					32	1432.77	2550.36	4.87825	22.64		negFe_negZn		0.07549
	32	36.3433	77.7022	46.9451	58.6971		negFe_posZn	0.01749						32	1452.22	2598.09	4.72741	23.5907		negFe_posZn	0.07549
	32	69.3027	97.6328	55.1667	55.4736		posFe_negZn				0.05714			32	962.201	1408.85	8.4519	58.1639		posFe_negZn				0.04247
	32	64.9335	96.7698	53.7365	53.9953		posFe_posZn			0.05714				32	961.223	1393.94	7.49867	58.3556		posFe_posZn			0.04247
	48	253.977	405.276	164.168	238.784		negFe_negZn		0.04275					48	24180.8	33264.1	1.99696	4065.77		negFe_negZn		0.07332
	48	248.857	419.839	168.201	244.119		negFe_posZn	0.04275						48	23930.5	33800.5	1.10284	4129.98		negFe_posZn	0.07332
	48	388.724	652.522	201.622	181.45		posFe_negZn				0.25492			48	24678.1	25962.9	4.39303	6183.36		posFe_negZn				0.00344
	48	403.583	667.324	203.268	177.546		posFe_posZn			0.25492				48	24200.6	26620.7	4.1393	6212.04		posFe_posZn			0.00344
	72	1137.27	897.18	326.102	468.959		negFe_negZn		8e-05					72	47971.7	112855	4.05148	5326.69		negFe_negZn		0.01449
	72	1158.96	915.704	333.833	476.693		negFe_posZn	8e-05						72	49128.1	113835	4.03184	5479.87		negFe_posZn	0.01449
	72	1105.6	828.056	354.639	290.714		posFe_negZn				0.48285			72	49034.9	80692.8	8.74917	7293.26		posFe_negZn				0.00132
	72	1117.32	809.861	355.769	292.231		posFe_posZn			0.48285				72	47902.1	80297.2	9.05352	7230.97		posFe_posZn			0.00132
	96	1032.04	756.04	207.947	425.386		negFe_negZn		0.02001					96	61583.1	192798	6.86914	5100.64		negFe_negZn		0.00968
	96	1034.72	772.099	208.197	416.499		negFe_posZn	0.02001						96	62409.9	192775	7.04708	4977.56		negFe_posZn	0.00968
	96	1003.11	444.149	192.638	270.027		posFe_negZn				0.05055			96	69664.9	133373	14.2471	7795.91		posFe_negZn				0.00418
	96	990.618	450.134	199.594	261.905		posFe_posZn			0.05055				96	69599.6	134895	13.2348	7893.92		posFe_posZn			0.00418
	DM-Cop (Scedosporium apiospermum)							DM-Cop (Scedosporium apiospermum)						DM-Cop (Lomentospora prolificans)							DM-Cop (Lomentospora prolificans)
	Time [hours]	Concentration [ng/mL] under various metal availabilities						Two Sample T-Test						Time [hours]	Concentration [ng/mL] under various metal availabilities						Two Sample T-Test
		negFe_negZn	negFe_posZn	posFe_negZn	posFe_posZn			negFe_negZn	negFe_posZn	posFe_negZn	posFe_posZn				negFe_negZn	negFe_posZn	posFe_negZn	posFe_posZn			negFe_negZn	negFe_posZn	posFe_negZn	posFe_posZn
	0	0	0	0	0									0	0	0	0	0
	0	0	0	0	0									0	0	0	0	0
	8	0	0	0	0		negFe_negZn							8	0	0	0	0		negFe_negZn
	8	0	0	0	0		negFe_posZn							8	0	0	0	0		negFe_posZn
	8	0	0	0	0		posFe_negZn							8	0	0	0	0		posFe_negZn
	8	0	0	0	0		posFe_posZn							8	0	0	0	0		posFe_posZn
	19	0	0	0	0		negFe_negZn							19	0	3.79306	0	0		negFe_negZn		0.00061
	19	0	0	0	0		negFe_posZn							19	0	2.96002	0	0		negFe_posZn	0.00061
	19	0	0	0	0		posFe_negZn							19	0	2.86466	0	0		posFe_negZn
	19	0	0	0	0		posFe_posZn							19	0	3.36704	0	0		posFe_posZn
	26	0	5.98922	0.347555	7.01614		negFe_negZn		0.00046					26	5.83022	9.82844	3.70476	0		negFe_negZn		8e-05
	26	0	5.82659	0.347555	7.36636		negFe_posZn	0.00046						26	5.33243	9.30056	3.58943	0		negFe_posZn	8e-05
	26	0	7.34871	1.49197	4.93967		posFe_negZn				0.00115			26	4.00131	10.5694	2.77848	0		posFe_negZn				0.0012
	26	0	7.16248	1.71883	4.26437		posFe_posZn			0.00115				26	3.92085	10.0517	2.70074	0		posFe_posZn			0.0012
	32	0	15.2629	1.9998	13.829		negFe_negZn		0.00336					32	53.73	153.564	6.80194	6.00359		negFe_negZn		0.03098
	32	0	16.0742	1.06598	13.7315		negFe_posZn	0.00336						32	57.4602	160.745	6.72774	6.713		negFe_posZn	0.03098
	32	0	23.2502	2.96826	11.2872		posFe_negZn				4e-05			32	25.7358	69.8674	3.87411	4.81315		posFe_negZn				0.60743
	32	0	23.9055	3.30452	10.8713		posFe_posZn			4e-05				32	24.9695	72.9023	4.1779	5.97835		posFe_posZn			0.60743
	48	1.73778	172.816	23.8649	119.113		negFe_negZn		0.0471					48	4186.06	2497.15	1.0532	64.8465		negFe_negZn		0.0172
	48	1.73778	150.666	23.2218	121.171		negFe_posZn	0.0471						48	4193.35	2684	1.0532	63.4426		negFe_posZn	0.0172
	48	42.9582	480.054	33.8166	65.422		posFe_negZn				0.02852			48	3984.66	831.797	1.50844	68.4434		posFe_negZn				3e-05
	48	45.6542	485.271	34.8607	61.887		posFe_posZn			0.02852				48	4127.25	849.094	1.51254	70.5559		posFe_posZn			3e-05
	72	221.453	857.834	122.021	358.54		negFe_negZn		0.0732					72	8809.16	14841.5	4.48431	78.9119		negFe_negZn		0.67461
	72	226.02	882.406	123.516	365.033		negFe_posZn	0.0732						72	9077.17	14627.3	4.69817	79.8231		negFe_posZn	0.67461
	72	380.958	2885.11	147.665	223.231		posFe_negZn				0.02778			72	7531.66	4631.57	3.72076	78.6869		posFe_negZn				0
	72	385.891	2901.23	146.66	221.96		posFe_posZn			0.02778				72	7700.86	4492.13	3.24567	75.8228		posFe_posZn			0
	96	823.509	3258.55	231.593	691.755		negFe_negZn		0.00918					96	11738.6	43716	8.21475	74.1942		negFe_negZn		0.17936
	96	807.57	3320.05	232.196	683.655		negFe_posZn	0.00918						96	12080.4	44672.9	8.79028	71.2872		negFe_posZn	0.17936
	96	911.79	5248.59	258.166	395.702		posFe_negZn				0.04052			96	11294.5	11715.4	6.56243	84.0637		posFe_negZn				0.00022
	96	907.581	5267.19	259.556	387.771		posFe_posZn			0.04052				96	11589.5	11881.9	6.8119	85.8433		posFe_posZn			0.00022
	DMA (Scedosporium apiospermum)							DMA (Scedosporium apiospermum)						DMA (Lomentospora prolificans)							DMA (Lomentospora prolificans)
	Time [hours]	Concentration [ng/mL] under various metal availabilities						Two Sample T-Test						Time [hours]	Concentration [ng/mL] under various metal availabilities						Two Sample T-Test
		negFe_negZn	negFe_posZn	posFe_negZn	posFe_posZn			negFe_negZn	negFe_posZn	posFe_negZn	posFe_posZn				negFe_negZn	negFe_posZn	posFe_negZn	posFe_posZn			negFe_negZn	negFe_posZn	posFe_negZn	posFe_posZn
	0	0	0	0	0									0	0	0	0	0
	0	0	0	0	0									0	0	0	0	0
	8	0	0	0	0		negFe_negZn							8	0	0	0	0		negFe_negZn
	8	0	0	0	0		negFe_posZn							8	0	0	0	0		negFe_posZn
	8	0	0	0	0		posFe_negZn							8	0	0	0	0		posFe_negZn
	8	0	0	0	0		posFe_posZn							8	0	0	0	0		posFe_posZn
	19	0	0	0	0		negFe_negZn							19	0	0	0	0		negFe_negZn
	19	0	0	0	0		negFe_posZn							19	0	0	0	0		negFe_posZn
	19	0	0	0	0		posFe_negZn							19	0	0	0	0		posFe_negZn
	19	0	0	0	0		posFe_posZn							19	0	0	0	0		posFe_posZn
	26	0	0	0	0		negFe_negZn							26	0	0	0	0		negFe_negZn
	26	0	0	0	0		negFe_posZn							26	0	0	0	0		negFe_posZn
	26	0	0	0	0		posFe_negZn							26	0	0	0	0		posFe_negZn
	26	0	0	0	0		posFe_posZn							26	0	0	0	0		posFe_posZn
	32	0	0	0.347555	0		negFe_negZn							32	0	127.287	0	0		negFe_negZn		0.02135
	32	0	0	0.347555	0		negFe_posZn							32	0	133.514	0	0		negFe_posZn	0.02135
	32	0	0	1.0532	0		posFe_negZn				0.04052			32	0	57.9951	0	0		posFe_negZn
	32	0	0	1.0532	0		posFe_posZn			0.04052				32	0	56.4344	0	0		posFe_posZn
	48	0	1.73778	3.18373	2.68057		negFe_negZn		0.17275					48	602.28	873.21	0	0		negFe_negZn		0.60653
	48	0	1.73778	3.04363	2.47768		negFe_posZn	0.17275						48	578.481	923.455	0	0		negFe_posZn	0.60653
	48	0	121.784	4.34543	2.3963		posFe_negZn				0.04759			48	475.537	332.205	0	0		posFe_negZn
	48	0	122.301	4.51315	2.61738		posFe_posZn			0.04759				48	491.017	382.429	0	0		posFe_posZn
	72	145.227	180.519	9.59017	18.0896		negFe_negZn		0.12629					72	1167.56	3395.66	0	0		negFe_negZn		0.10893
	72	146.41	185.147	9.06387	18.333		negFe_posZn	0.12629						72	1212.47	3353.39	0	0		negFe_posZn	0.10893
	72	70.3358	888.926	12.0269	7.17519		posFe_negZn				0.59138			72	874.966	1334.81	0	0		posFe_negZn
	72	71.1547	890.072	12.1428	7.04497		posFe_posZn			0.59138				72	858.193	1328.39	0	0		posFe_posZn
	96	857.981	1076.87	13.2878	42.8808		negFe_negZn		0.02678					96	1793.92	11534.3	0	0		negFe_negZn		0.05824
	96	862.26	1112.74	12.7811	41.6441		negFe_posZn	0.02678						96	1750.86	11850.9	0	0		negFe_posZn	0.05824
	96	368.069	2259.15	14.9394	15.631		posFe_negZn				0.14409			96	1488.38	4233.02	0	0		posFe_negZn
	96	366.661	2250.24	14.4729	15.6857		posFe_posZn			0.14409				96	1596.09	4421.47	0	0		posFe_posZn
	Fc (Scedosporium apiospermum)							Fc (Scedosporium apiospermum)						Fc (Lomentospora prolificans)							Fc (Lomentospora prolificans)
	Time [hours]	Concentration [ng/mL] under various metal availabilities						Two Sample T-Test						Time [hours]	Concentration [ng/mL] under various metal availabilities						Two Sample T-Test
		negFe_negZn	negFe_posZn	posFe_negZn	posFe_posZn			negFe_negZn	negFe_posZn	posFe_negZn	posFe_posZn				negFe_negZn	negFe_posZn	posFe_negZn	posFe_posZn			negFe_negZn	negFe_posZn	posFe_negZn	posFe_posZn
	0	0	0	0	0									0	0	0	0	0
	0	0	0	0	0									0	0	0	0	0
	8	0	0	0	0		negFe_negZn							8	0	0	0	0		negFe_negZn
	8	0	0	0	0		negFe_posZn							8	0	0	0	0		negFe_posZn
	8	0	0	0	0		posFe_negZn							8	0	0	0	0		posFe_negZn
	8	0	0	0	0		posFe_posZn							8	0	0	0	0		posFe_posZn
	19	0	0	0	0		negFe_negZn							19	0	0	0	0		negFe_negZn
	19	0	0	0	0		negFe_posZn							19	0	0	0	0		negFe_posZn
	19	0	0	0	0		posFe_negZn							19	0	0	0	0		posFe_negZn
	19	0	0	0	0		posFe_posZn							19	0	0	0	0		posFe_posZn
	26	0	0	0	0		negFe_negZn							26	0	0	0	0		negFe_negZn
	26	0	0	0	0		negFe_posZn							26	0	0	0	0		negFe_posZn
	26	0	0	0	0		posFe_negZn							26	0	0	0	0		posFe_negZn
	26	0	0	0	0		posFe_posZn							26	0	0	0	0		posFe_posZn
	32	0	0	0	0		negFe_negZn							32	0	0	0	0		negFe_negZn
	32	0	0	0	0		negFe_posZn							32	0	0	0	0		negFe_posZn
	32	0	0	0	0		posFe_negZn							32	0	0	0	0		posFe_negZn
	32	0	0	0	0		posFe_posZn							32	0	0	0	0		posFe_posZn
	48	0	0	0	0		negFe_negZn							48	0	15.3535	0	355.766		negFe_negZn		0
	48	0	0	0	0		negFe_posZn							48	0	15.3535	0	361.867		negFe_posZn	0
	48	0	0	0	0		posFe_negZn							48	0	15.3535	0	525.964		posFe_negZn				0.0028
	48	0	0	0	0		posFe_posZn							48	0	15.3535	0	528.638		posFe_posZn			0.0028
	72	0	12.6397	0	0		negFe_negZn		0.01597					72	129.694	432.676	22.8926	2934.15		negFe_negZn		0.00019
	72	0	14.079	0	0		negFe_posZn	0.01597						72	122.928	455.491	20.21	3045.65		negFe_posZn	0.00019
	72	0	27.4792	0	0		posFe_negZn							72	212.976	545.763	18.8965	3109.19		posFe_negZn				1e-05
	72	0	28.0327	0	0		posFe_posZn							72	216.534	556.525	20.7897	3132.64		posFe_posZn			1e-05
	96	31.0067	33.1587	0	0		negFe_negZn		0.11773					96	886.897	3981.79	111.522	3240.87		negFe_negZn		2e-05
	96	30.7122	34.3163	0	0		negFe_posZn	0.11773						96	920.54	3811.72	112.83	3280.97		negFe_posZn	2e-05
	96	26.1375	72.0279	0	0		posFe_negZn							96	1532.26	4533.66	125.323	3450.6		posFe_negZn				1e-05
	96	26.3583	76.2689	0	0		posFe_posZn							96	1456.8	4376.79	121.604	3387.54		posFe_posZn			1e-05

## Sheet: LCMS_96th_TwoSample_T-Test
		Scedosporium apiospermum							Scedosporium apiospermum							Scedosporium apiospermum							Scedosporium apiospermum						0.31	normality rejected (Shapiro-Wilk test, p < 0.05)
		negFe_negZn							negFe_posZn							posFe_negZn							posFe_posZn						0.69	normality accepted (Shapiro-Wilk test, p < 0.05)
		Concentration [ng/mL]							Concentration [ng/mL]							Concentration [ng/mL]							Concentration [ng/mL]						Sa	Scedosporium apiospermum
		CopB	N-CopB	DM-Cop	DMA	Fc			CopB	N-CopB	DM-Cop	DMA	Fc			CopB	N-CopB	DM-Cop	DMA	Fc			CopB	N-CopB	DM-Cop	DMA	Fc		Lp	Lomentospora prolificans
		78.5306	1032.04	823.509	857.981	31.0067			117.963	756.04	3258.55	1076.87	33.1587			11.2336	207.947	231.593	13.2878	0			17.4608	425.386	691.755	42.8808	0		CopB	coprogen B
		73.1288	1034.72	807.57	862.26	30.7122			122.812	772.099	3320.05	1112.74	34.3163			12.8209	208.197	232.196	12.7811	0			17.2619	416.499	683.655	41.6441	0		N-CopB	N-alpha-methyl-coprogen B
		59.5921	1003.11	911.79	368.069	26.1375			91.8684	444.149	5248.59	2259.15	72.0279			12.9408	192.638	258.166	14.9394	0			6.67635	270.027	395.702	15.631	0		DM-Cop	dimethyl-coprogen
		57.4695	990.618	907.581	366.661	26.3583			94.2747	450.134	5267.19	2250.24	76.2689			13.4046	199.594	259.556	14.4729	0			6.18682	261.905	387.771	15.6857	0		DMA	dimerumic acid
																													Fc	ferricrocin
		Scedosporium apiospermum							Scedosporium apiospermum							Scedosporium apiospermum							Scedosporium apiospermum						ND	not detected
		negFe_negZn							negFe_posZn							posFe_negZn							posFe_posZn						**	p < 0.01
		Concentration [ug/mL]							Concentration [ug/mL]							Concentration [ug/mL]							Concentration [ug/mL]						AVG	arithmetic mean
		CopB	N-CopB	DM-Cop	DMA	Fc			CopB	N-CopB	DM-Cop	DMA	Fc			CopB	N-CopB	DM-Cop	DMA	Fc			CopB	N-CopB	DM-Cop	DMA	Fc		SEM	standard error of the mean
		0.0785306	1.03204	0.823509	0.857981	0.0310067			0.117963	0.75604	3.25855	1.07687	0.0331587			0.0112336	0.207947	0.231593	0.0132878	0			0.0174608	0.425386	0.691755	0.0428808	0
		0.0731288	1.03472	0.80757	0.86226	0.0307122			0.122812	0.772099	3.32005	1.11274	0.0343163			0.0128209	0.208197	0.232196	0.0127811	0			0.0172619	0.416499	0.683655	0.0416441	0
		0.0595921	1.00311	0.91179	0.368069	0.0261375			0.0918684	0.444149	5.24859	2.25915	0.0720279			0.0129408	0.192638	0.258166	0.0149394	0			0.00667635	0.270027	0.395702	0.015631	0
		0.0574695	0.990618	0.907581	0.366661	0.0263583			0.0942747	0.450134	5.26719	2.25024	0.0762689			0.0134046	0.199594	0.259556	0.0144729	0			0.00618682	0.261905	0.387771	0.0156857	0
		Scedosporium apiospermum							Scedosporium apiospermum							Scedosporium apiospermum							Scedosporium apiospermum
		negFe_negZn							negFe_posZn							posFe_negZn							posFe_posZn
	Biomass [g]	Content [ug/g]						Biomass [g]	Content [ug/g]						Biomass [g]	Content [ug/g]						Biomass [g]	Content [ug/g]
	0.0724	CopB	N-CopB	DM-Cop	DMA	Fc		0.0985	CopB	N-CopB	DM-Cop	DMA	Fc		0.0852	CopB	N-CopB	DM-Cop	DMA	Fc		0.11155	CopB	N-CopB	DM-Cop	DMA	Fc
		1.08468	14.2547	11.3744	11.8506	0.428269			1.1976	7.67553	33.0818	10.9327	0.336636			0.13185	2.44069	2.71823	0.15596	0			0.156529	3.81341	6.2013	0.384409	0
		1.01007	14.2917	11.1543	11.9097	0.424201			1.24682	7.83857	33.706	11.2968	0.348389			0.15048	2.44363	2.7253	0.150013	0			0.154746	3.73374	6.12868	0.373322	0
		0.823095	13.8551	12.5938	5.08382	0.361016			0.932674	4.50913	53.2852	22.9355	0.731248			0.151887	2.261	3.03012	0.175345	0			0.0598508	2.42068	3.54731	0.140125	0
		0.793778	13.6826	12.5357	5.06437	0.364065			0.957103	4.56989	53.4741	22.8451	0.774303			0.157331	2.34265	3.04643	0.16987	0			0.0554623	2.34787	3.4762	0.140616	0
	AVG	0.927904	14.021	11.9145	8.47711	0.394388		AVG	1.08355	6.14828	43.3868	17.0025	0.547644		AVG	0.147887	2.372	2.88002	0.162797	0		AVG	0.106647	3.07893	4.83837	0.259618	0
	SEM	0.0708891	0.149989	0.378247	1.96477	0.0184165		SEM	0.0808378	0.929502	5.77092	3.40016	0.118783		SEM	0.00554615	0.0438095	0.0914415	0.00589959	0		SEM	0.0283011	0.401662	0.766204	0.0688848	0
		Lomentospora prolificans							Lomentospora prolificans							Lomentospora prolificans							Lomentospora prolificans
		negFe_negZn							negFe_posZn							posFe_negZn							posFe_posZn
		Concentration [ng/mL]							Concentration [ng/mL]							Concentration [ng/mL]							Concentration [ng/mL]
		CopB	N-CopB	DM-Cop	DMA	Fc			CopB	N-CopB	DM-Cop	DMA	Fc			CopB	N-CopB	DM-Cop	DMA	Fc			CopB	N-CopB	DM-Cop	DMA	Fc
		6996.16	61583.1	11738.6	1793.92	886.897			76798.3	192798	43716	11534.3	3981.79			0	6.86914	8.21475	0	111.522			126.131	5100.64	74.1942	0	3240.87
		6658.1	62409.9	12080.4	1750.86	920.54			78957.1	192775	44672.9	11850.9	3811.72			0	7.04708	8.79028	0	112.83			119.196	4977.56	71.2872	0	3280.97
		5683.77	69664.9	11294.5	1488.38	1532.26			33171.2	133373	11715.4	4233.02	4533.66			0	14.2471	6.56243	0	125.323			223.707	7795.91	84.0637	0	3450.6
		6899.85	69599.6	11589.5	1596.09	1456.8			34810.1	134895	11881.9	4421.47	4376.79			0	13.2348	6.8119	0	121.604			226.074	7893.92	85.8433	0	3387.54
		Lomentospora prolificans							Lomentospora prolificans							Lomentospora prolificans							Lomentospora prolificans
		negFe_negZn							negFe_posZn							posFe_negZn							posFe_posZn
		Concentration [ug/mL]							Concentration [ug/mL]							Concentration [ug/mL]							Concentration [ug/mL]
		CopB	N-CopB	DM-Cop	DMA	Fc			CopB	N-CopB	DM-Cop	DMA	Fc			CopB	N-CopB	DM-Cop	DMA	Fc			CopB	N-CopB	DM-Cop	DMA	Fc
		6.99616	61.5831	11.7386	1.79392	0.886897			76.7983	192.798	43.716	11.5343	3.98179			0	0.00686914	0.00821475	0	0.111522			0.126131	5.10064	0.0741942	0	3.24087
		6.6581	62.4099	12.0804	1.75086	0.92054			78.9571	192.775	44.6729	11.8509	3.81172			0	0.00704708	0.00879028	0	0.11283			0.119196	4.97756	0.0712872	0	3.28097
		5.68377	69.6649	11.2945	1.48838	1.53226			33.1712	133.373	11.7154	4.23302	4.53366			0	0.0142471	0.00656243	0	0.125323			0.223707	7.79591	0.0840637	0	3.4506
		6.89985	69.5996	11.5895	1.59609	1.4568			34.8101	134.895	11.8819	4.42147	4.37679			0	0.0132348	0.0068119	0	0.121604			0.226074	7.89392	0.0858433	0	3.38754
		Lomentospora prolificans							Lomentospora prolificans							Lomentospora prolificans							Lomentospora prolificans
		negFe_negZn							negFe_posZn							posFe_negZn							posFe_posZn
	Biomass [g]	Content [ug/g]						Biomass [g]	Content [ug/g]						Biomass [g]	Content [ug/g]						Biomass [g]	Content [ug/g]
	0.1566	CopB	N-CopB	DM-Cop	DMA	Fc		0.1852	CopB	N-CopB	DM-Cop	DMA	Fc		0.2208	CopB	N-CopB	DM-Cop	DMA	Fc		0.1629	CopB	N-CopB	DM-Cop	DMA	Fc
		44.6753	393.251	74.959	11.4554	5.66346			414.678	1041.03	236.047	62.2805	21.4999			0	0.0311103	0.0372045	0	0.505082			0.774285	31.3115	0.455458	0	19.8949
		42.5166	398.531	77.1417	11.1804	5.87829			426.334	1040.9	241.214	63.9899	20.5816			0	0.0319161	0.039811	0	0.511004			0.73171	30.5559	0.437613	0	20.141
		36.2948	444.859	72.1233	9.50435	9.78452			179.11	720.159	63.2581	22.8565	24.4798			0	0.0645248	0.0297211	0	0.567585			1.37328	47.857	0.516045	0	21.1823
		44.0604	444.442	74.0072	10.1921	9.30267			187.96	728.376	64.1572	23.874	23.6328			0	0.0599402	0.030851	0	0.550741			1.38781	48.4587	0.526969	0	20.7952
	AVG	41.8868	420.271	74.5578	10.5831	7.65723		AVG	302.02	882.615	151.169	43.2502	22.5485		AVG	0	0.0468729	0.0343969	0	0.533603		AVG	1.06677	39.5458	0.484021	0	20.5033
	SEM	1.91849	14.1171	1.04353	0.450405	1.0944		SEM	68.4729	91.4374	50.5073	11.4878	0.907091		SEM	0	0.00891866	0.00244322	0	0.0152004		SEM	0.181389	4.97609	0.0220598	0	0.295484
	CopB producer	45.1413
	Metal availabilities	Strain	CopB		N-CopB		DM-Cop		DMA		Fc				Metal availabilities	Two-Sample T-Test
			AVG	SEM	AVG	SEM	AVG	SEM	AVG	SEM	AVG	SEM				CopB	N-CopB	DM-Cop	DMA	Fc
	negFe_negZn	Sa	0.927904	0.0708891	14.021	0.149989	11.9145	0.378247	8.47711	1.96477	0.394388	0.0184165			negFe_negZn	**	**	**		**
		Lp	41.8868	1.91849	420.271	14.1171	74.5578	1.04353	10.5831	0.450405	7.65723	1.0944
	negFe_posZn	Sa	1.08355	0.0808378	6.14828	0.929502	43.3868	5.77092	17.0025	3.40016	0.547644	0.118783			negFe_posZn	**	**			**
		Lp	302.02	68.4729	882.615	91.4374	151.169	50.5073	43.2502	11.4878	22.5485	0.907091
	posFe_negZn	Sa	0.147887	0.00554615	2.372	0.0438095	2.88002	0.0914415	0.162797	0.00589959	ND	–			posFe_negZn	**	**	**	**	**
		Lp	ND	–	0.0468729	0.00891866	0.0343969	0.00244322	ND	–	0.533603	0.0152004
	posFe_posZn	Sa	0.106647	0.0283011	3.07893	0.401662	4.83837	0.766204	0.259618	0.0688848	ND	–			posFe_posZn	**	**	**	**	**
		Lp	1.06677	0.181389	39.5458	4.97609	0.484021	0.0220598	ND	–	20.5033	0.295484
	Metal availabilities	AVG biomass [g]
		Sa	Lp
	negFe_negZn	0.0724	0.1566
	negFe_posZn	0.0985	0.1852
	posFe_negZn	0.0852	0.2208
	posFe_posZn	0.11155	0.1629
